# Supplementary material for: A monoclinic polymorph of N-(3-chloro­phen­yl)benzamide
Source: Acta Crystallogr Sect E Struct Rep Online. 2010 Oct 13;66(Pt 11):o2808–9. doi: 10.1107/S1600536810040262 (PMC3008970; doi:10.1107/S1600536810040262)
Supplement: Supplementary file 2 [file e-66-o2808-Isup2.hkl]

# 
# h,k,l, Fc-squared, Fo-squared, sigma(Fo-squared) and status flag 
# 
data_I
_shelx_title ' GIGK in P2(1)/c' 
_shelx_refln_list_code          4 
_shelx_F_calc_maximum      161.57 
_exptl_crystal_F_000       480.00 
_reflns_d_resolution_high  0.8255 
 
loop_ 
 _symmetry_equiv_pos_as_xyz 
 'x, y, z' 
 '-x, y+1/2, -z+1/2' 
 '-x, -y, -z' 
 'x, -y-1/2, z-1/2' 
 
_cell_length_a    12.5598 
_cell_length_b    10.2782 
_cell_length_c     9.0788 
_cell_angle_alpha  90.000 
_cell_angle_beta  109.421 
_cell_angle_gamma  90.000 
 
_shelx_F_squared_multiplier     1.000 
 
loop_ 
 _refln_index_h 
 _refln_index_k 
 _refln_index_l 
 _refln_F_squared_calc 
 _refln_F_squared_meas 
 _refln_F_squared_sigma 
 _refln_observed_status 
   3   0   0      668.34      610.90     16.90 o 
   4   0   0     1039.78      925.85     34.48 o 
   5   0   0     2004.28     2016.88     67.61 o 
   6   0   0     1053.16     1199.14     48.22 o 
   7   0   0      601.00      576.30     30.94 o 
   8   0   0      112.13      123.09     16.98 o 
   9   0   0       18.30        6.10      8.25 o 
  10   0   0      131.05      154.09     28.10 o 
  11   0   0        6.80       14.25     13.20 o 
  12   0   0       72.39       81.07     19.91 o 
  13   0   0      421.75      454.60     42.88 o 
  14   0   0       84.75       93.20     20.98 o 
   2   1   0      919.00      826.82     13.67 o 
   3   1   0     3599.71     3345.57     45.16 o 
   4   1   0      150.59      136.13      4.47 o 
   5   1   0     4892.46     4786.89     72.14 o 
   6   1   0      131.12      180.56      7.79 o 
   7   1   0     1771.69     1727.48     35.66 o 
   8   1   0      604.15      585.28     27.27 o 
   9   1   0      254.73      238.14     12.13 o 
  10   1   0     1250.47     1314.88     34.34 o 
  11   1   0      713.29      741.18     47.89 o 
  12   1   0        1.16        4.77      8.50 o 
  13   1   0      113.28      111.38     15.23 o 
  14   1   0      131.66      130.95     17.24 o 
   0   2   0     7399.15     6368.65    403.36 o 
   1   2   0      281.13      297.54      6.56 o 
   2   2   0     7974.66     7641.31     93.01 o 
   3   2   0     1943.89     1866.13     23.25 o 
   4   2   0     1037.20      968.87     14.64 o 
   5   2   0     1464.97     1431.59     32.12 o 
   6   2   0       20.03       26.24     12.19 o 
   7   2   0      243.36      239.32     30.35 o 
   8   2   0        9.91        2.13      3.98 o 
   9   2   0       54.28       61.69      7.37 o 
  10   2   0       27.87       32.56      8.16 o 
  11   2   0      793.54      872.09     25.54 o 
  12   2   0      287.41      308.62     15.95 o 
  13   2   0       64.59       45.75     15.88 o 
  14   2   0       91.65      114.99     24.61 o 
   1   3   0      786.40      766.15     12.57 o 
   2   3   0      169.85      182.12      4.78 o 
   3   3   0      458.39      471.47      9.23 o 
   4   3   0      155.36      182.96      6.74 o 
   5   3   0      897.65      867.80     14.39 o 
   6   3   0     2391.70     2495.40     45.82 o 
   7   3   0     1109.71     1074.48     25.13 o 
   8   3   0      497.02      473.98     18.68 o 
   9   3   0      404.27      447.62     16.59 o 
  10   3   0     1101.04     1151.01     36.94 o 
  11   3   0      484.19      492.02     25.68 o 
  12   3   0        1.28       -2.29      5.82 o 
  13   3   0      103.22      105.29     14.83 o 
   0   4   0     6926.11     6525.59    115.75 o 
   1   4   0     2228.02     2127.82     30.24 o 
   2   4   0       41.16       21.21      2.58 o 
   3   4   0     1671.42     1628.26     23.17 o 
   4   4   0      829.43      770.84     15.66 o 
   5   4   0      970.84      964.83     21.08 o 
   6   4   0      146.75      143.83      7.29 o 
   7   4   0       82.45       82.74      8.41 o 
   8   4   0      473.85      492.37     19.74 o 
   9   4   0      221.25      228.77     13.32 o 
  10   4   0      217.58      227.53     21.74 o 
  11   4   0       10.23        7.47      6.21 o 
  12   4   0        1.55        4.61      6.51 o 
  13   4   0       66.93       67.47     12.43 o 
   1   5   0       12.53       19.73      4.44 o 
   2   5   0      664.33      652.00     13.14 o 
   3   5   0       67.30       73.40      5.80 o 
   4   5   0      610.83      556.35     15.08 o 
   5   5   0     2103.15     2121.08     40.05 o 
   6   5   0      823.50      804.21     19.83 o 
   7   5   0        0.46       -3.13      3.13 o 
   8   5   0     1249.93     1241.42     35.60 o 
   9   5   0       36.93       33.06      7.86 o 
  10   5   0      266.04      272.20     24.35 o 
  11   5   0      109.55      106.38     11.29 o 
  12   5   0       27.99       30.89      8.61 o 
  13   5   0      665.54      783.49     30.56 o 
   0   6   0        0.79       -1.34      3.68 o 
   1   6   0     1864.19     1858.47     31.57 o 
   2   6   0      420.35      403.59     12.44 o 
   3   6   0     1097.17     1063.04     23.39 o 
   4   6   0      213.19      185.60      9.64 o 
   5   6   0      826.58      840.68     24.22 o 
   6   6   0      188.21      214.17     21.10 o 
   7   6   0      809.97      799.36     21.08 o 
   8   6   0       35.92       40.08      5.75 o 
   9   6   0        0.63       -5.70      5.70 o 
  10   6   0        3.42       -3.20      8.21 o 
  11   6   0       10.97       15.91      8.30 o 
  12   6   0      237.14      209.00     27.78 o 
   1   7   0        0.20       -0.58      2.58 o 
   2   7   0        0.27        1.03      3.08 o 
   3   7   0       12.18        6.20      3.59 o 
   4   7   0       63.54       66.94      6.61 o 
   5   7   0      445.92      438.77     15.23 o 
   6   7   0     1407.10     1427.99     32.38 o 
   7   7   0       47.19       43.55      6.73 o 
   8   7   0      563.71      590.98     28.95 o 
   9   7   0      355.23      380.01     22.24 o 
  10   7   0      278.46      264.28     19.43 o 
  11   7   0       11.03       12.56      9.08 o 
   0   8   0        0.86       -3.30      6.25 o 
   1   8   0      589.03      572.65     16.94 o 
   2   8   0      402.05      418.72     14.68 o 
   3   8   0      205.51      209.52     18.99 o 
   4   8   0      139.09      174.20     10.70 o 
   5   8   0      732.47      761.35     22.04 o 
   6   8   0      153.67      163.30     11.93 o 
   7   8   0       32.16       36.34      6.97 o 
   8   8   0       18.53        3.32      7.98 o 
   9   8   0       14.13        5.88      7.69 o 
  10   8   0       91.25       92.54     15.38 o 
   1   9   0       50.30       55.16      6.91 o 
   2   9   0       97.76      104.35      8.90 o 
   3   9   0        7.85        2.71      4.22 o 
   4   9   0       87.45       90.12     10.53 o 
   5   9   0      276.66      284.42     14.44 o 
   6   9   0      240.86      228.25     13.67 o 
   7   9   0      150.88      153.80     13.46 o 
   8   9   0      166.20      158.80     16.15 o 
   9   9   0       36.92       32.53     11.25 o 
   0  10   0      563.43      593.03     23.52 o 
   1  10   0       98.15      100.40      9.16 o 
   2  10   0      268.93      284.00     14.29 o 
   3  10   0      527.04      532.78     35.35 o 
   4  10   0        0.29       -2.99      5.20 o 
   5  10   0       20.24       13.20      6.15 o 
   6  10   0       13.18        8.65      6.55 o 
   7  10   0       27.03       13.34      8.80 o 
   8  10   0        4.19        5.32      8.58 o 
   1  11   0       81.89       71.38      9.68 o 
   2  11   0      117.31      107.51     13.92 o 
   3  11   0        0.74        1.52      5.93 o 
   4  11   0      277.55      273.32     15.68 o 
   5  11   0      121.31      107.26     12.71 o 
   6  11   0        0.09       -3.66      9.27 o 
   0  12   0      266.00      285.38     23.68 o 
   1  12   0      188.26      203.12     14.50 o 
   2  12   0       12.42       12.73      7.56 o 
   3  12   0        4.84        2.42      7.85 o 
 -14   1   1       41.30       42.08     10.81 o 
 -13   1   1       10.23       13.07      7.76 o 
 -12   1   1        1.50       13.04      9.10 o 
 -11   1   1        9.96        5.24      6.23 o 
 -10   1   1      144.92      154.61     22.04 o 
  -9   1   1       21.81       20.96      4.92 o 
  -8   1   1      530.70      542.66     15.60 o 
  -7   1   1      554.28      570.99     15.02 o 
  -6   1   1      391.44      431.55     11.73 o 
  -5   1   1      284.51      268.54      6.69 o 
  -4   1   1      605.47      628.67     11.43 o 
  -3   1   1      786.93      786.60     12.15 o 
  -2   1   1     2294.23     2291.41     42.58 o 
  -1   1   1       39.06       54.53      3.59 o 
   0   1   1     1099.10     1023.94     16.97 o 
   1   1   1      680.59      617.33     24.76 o 
   2   1   1      248.78      261.19      4.83 o 
   3   1   1      189.43      182.13      5.53 o 
   4   1   1     1358.01     1347.75     28.17 o 
   5   1   1     1401.09     1521.13     32.44 o 
   6   1   1        2.74        0.41      3.46 o 
   7   1   1      117.08      115.39      9.60 o 
   8   1   1       20.65       20.77      4.48 o 
   9   1   1      197.41      222.86     16.91 o 
  10   1   1        0.26        0.03      6.26 o 
  11   1   1        4.02        1.10      4.87 o 
  12   1   1        5.29       11.49     10.93 o 
  13   1   1       90.47       70.39     14.00 o 
 -14   2   1        5.71        3.36      9.16 o 
 -13   2   1       16.72       18.69      7.50 o 
 -12   2   1        0.84       -0.54      6.64 o 
 -11   2   1       69.45       69.45     13.60 o 
 -10   2   1      240.00      233.38     16.24 o 
  -9   2   1      222.26      199.48      9.95 o 
  -8   2   1      811.39      891.05     20.72 o 
  -7   2   1      340.80      322.60     11.31 o 
  -6   2   1        5.08        2.57      2.20 o 
  -5   2   1      166.80      166.65      5.41 o 
  -4   2   1        4.56        2.64      2.28 o 
  -3   2   1       63.64       70.28      2.95 o 
  -2   2   1    13606.40    13513.89    252.53 o 
  -1   2   1     7166.95     7012.98     95.13 o 
   0   2   1     2326.05     2184.85     28.35 o 
   1   2   1      105.82      119.01      3.59 o 
   2   2   1       73.22       77.08      3.35 o 
   3   2   1      107.38      113.97      5.03 o 
   4   2   1       10.71        8.72      2.93 o 
   5   2   1      206.87      258.18     10.89 o 
   6   2   1      180.79      191.14     10.24 o 
   7   2   1        0.13        2.74      3.33 o 
   8   2   1        0.03       -1.57      4.93 o 
   9   2   1       65.07       62.25      7.75 o 
  10   2   1      126.43      135.31     14.23 o 
  11   2   1        0.83        1.66      5.61 o 
  12   2   1       17.91        6.73      8.65 o 
  13   2   1        4.19       -8.02      9.67 o 
 -14   3   1        7.49       -3.95      8.81 o 
 -13   3   1       65.70       53.39     10.41 o 
 -12   3   1      243.55      231.81     14.66 o 
 -11   3   1      148.49      176.88     15.33 o 
 -10   3   1      229.90      212.89     15.39 o 
  -9   3   1       60.61       60.42      5.71 o 
  -8   3   1        1.23       -0.43      3.08 o 
  -7   3   1       15.10       16.78      3.45 o 
  -6   3   1      173.89      155.80      5.49 o 
  -5   3   1      523.11      515.62     10.01 o 
  -4   3   1      356.21      330.23     10.56 o 
  -3   3   1     2456.36     2514.69     34.74 o 
  -2   3   1     1435.40     1490.93     33.51 o 
  -1   3   1      232.24      226.45      6.16 o 
   0   3   1      100.50      110.60      3.45 o 
   1   3   1      239.38      235.70      5.18 o 
   2   3   1       50.56       53.89      3.23 o 
   3   3   1       41.38       46.03      3.28 o 
   4   3   1      868.08      924.89     20.96 o 
   5   3   1      392.25      409.19     19.08 o 
   6   3   1        7.82       10.93      3.87 o 
   7   3   1      207.32      195.83     11.06 o 
   8   3   1       11.56        1.83      4.64 o 
   9   3   1       17.20       21.83     10.76 o 
  10   3   1      223.06      225.33     13.66 o 
  11   3   1      141.97      149.38     14.74 o 
  12   3   1      117.09       90.73     10.13 o 
  13   3   1        0.04        8.20      9.52 o 
 -13   4   1       18.45       17.30      7.77 o 
 -12   4   1       29.59       24.06      7.50 o 
 -11   4   1      211.91      222.00     20.19 o 
 -10   4   1       31.06       17.39      7.02 o 
  -9   4   1      987.06     1012.21     30.47 o 
  -8   4   1      808.78      830.31     17.05 o 
  -7   4   1        1.02        0.49      2.37 o 
  -6   4   1      100.46      102.25      5.44 o 
  -5   4   1        7.02        8.90      2.90 o 
  -4   4   1      348.66      370.87     15.56 o 
  -3   4   1     1627.07     1784.62     51.38 o 
  -2   4   1     1598.76     1684.66     27.58 o 
  -1   4   1       25.93       27.80      4.30 o 
   0   4   1       22.11       16.97      2.14 o 
   1   4   1      128.98      121.43      5.14 o 
   2   4   1      337.88      340.44     13.88 o 
   3   4   1       15.57        9.63      4.33 o 
   4   4   1        3.44        4.57      3.11 o 
   5   4   1        0.74        4.38      3.97 o 
   6   4   1        1.06        0.24      3.42 o 
   7   4   1       91.14       84.21      7.89 o 
   8   4   1        7.47        7.46      4.58 o 
   9   4   1      314.30      290.38     14.99 o 
  10   4   1      222.48      225.44     21.04 o 
  11   4   1       39.23       31.42      8.32 o 
  12   4   1       31.02       35.29      8.18 o 
  13   4   1       14.47       26.62     19.19 o 
 -13   5   1       39.98       16.20      9.59 o 
 -12   5   1       83.52       57.21      9.40 o 
 -11   5   1      103.58       91.65     12.47 o 
 -10   5   1        6.05       14.10      7.39 o 
  -9   5   1      190.59      180.52     28.42 o 
  -8   5   1      324.24      326.01     14.40 o 
  -7   5   1        4.11        2.27      3.64 o 
  -6   5   1       62.63       61.85      5.25 o 
  -5   5   1      600.93      593.08     15.66 o 
  -4   5   1        1.39        0.31      2.84 o 
  -3   5   1        0.00       -2.75      2.75 o 
  -2   5   1      582.22      651.44     22.14 o 
  -1   5   1      114.34      124.12      7.44 o 
   0   5   1       33.16       41.65      3.93 o 
   1   5   1       84.05       97.83      5.11 o 
   2   5   1      148.83      147.15      6.58 o 
   3   5   1        5.56        2.14      2.53 o 
   4   5   1      678.81      765.87     18.00 o 
   5   5   1       11.13        4.84      3.03 o 
   6   5   1       52.55       61.09      9.00 o 
   7   5   1      134.22      159.02     15.22 o 
   8   5   1       88.82       66.47      9.48 o 
   9   5   1      281.91      274.85     17.47 o 
  10   5   1      393.02      383.95     33.42 o 
  11   5   1        7.91       10.88      6.66 o 
  12   5   1        2.03        5.98      7.81 o 
 -12   6   1      113.64      123.53     16.35 o 
 -11   6   1       10.31       15.05      7.98 o 
 -10   6   1       42.00       25.77      8.70 o 
  -9   6   1       55.01       46.97      7.05 o 
  -8   6   1      125.76      117.08      9.38 o 
  -7   6   1      135.21      123.03     12.21 o 
  -6   6   1      233.15      227.57     17.03 o 
  -5   6   1       15.96       16.31      5.20 o 
  -4   6   1       33.08       34.52      5.79 o 
  -3   6   1        0.00       -2.60      5.08 o 
  -2   6   1     1236.36     1376.20     28.15 o 
  -1   6   1      390.93      444.93     11.51 o 
   0   6   1     1205.87     1336.49     21.90 o 
   1   6   1      332.37      346.03      9.44 o 
   2   6   1       87.56       82.23      5.53 o 
   3   6   1       18.27       22.32      4.15 o 
   4   6   1        3.13        6.82      3.19 o 
   5   6   1       21.73       23.36      5.21 o 
   6   6   1      564.31      553.62     20.93 o 
   7   6   1      197.65      186.86     14.17 o 
   8   6   1        0.07       -0.83      5.87 o 
   9   6   1       12.82        8.89      6.49 o 
  10   6   1        0.09       -0.17      6.42 o 
  11   6   1      117.84       69.51     11.48 o 
  12   6   1       13.19       14.39     13.47 o 
 -12   7   1       69.18       37.33     11.50 o 
 -11   7   1        0.20       11.09     10.36 o 
 -10   7   1        6.60        9.31      8.55 o 
  -9   7   1        1.34        4.14      8.54 o 
  -8   7   1        8.15        1.60      5.37 o 
  -7   7   1      845.88      877.39     24.57 o 
  -6   7   1      330.16      366.94     20.60 o 
  -5   7   1      193.74      188.95     21.38 o 
  -4   7   1       17.05       12.64      4.40 o 
  -3   7   1       97.57      101.31     12.78 o 
  -2   7   1       63.76       57.37      7.29 o 
  -1   7   1       22.56       20.29      4.40 o 
   0   7   1        2.29        2.03      2.48 o 
   1   7   1      127.71      131.60      7.30 o 
   2   7   1       63.37       59.56      5.59 o 
   3   7   1       52.46       52.49      5.71 o 
   4   7   1        0.02       -1.10      3.36 o 
   5   7   1      595.77      614.18     17.81 o 
   6   7   1      859.19      921.29     37.49 o 
   7   7   1       43.43       49.78      6.42 o 
   8   7   1        0.23        3.80      6.53 o 
   9   7   1       43.97       44.85      9.57 o 
  10   7   1      128.09      118.06     14.55 o 
  11   7   1      245.58      240.81     29.94 o 
 -11   8   1       10.32        3.87      9.60 o 
 -10   8   1       18.66        1.49      8.73 o 
  -9   8   1       12.78       16.73      9.04 o 
  -8   8   1       87.31       80.70     10.10 o 
  -7   8   1      131.15      124.33     11.02 o 
  -6   8   1        0.18        3.72      7.57 o 
  -5   8   1      140.94      147.24     11.07 o 
  -4   8   1       29.48       31.54      5.84 o 
  -3   8   1       13.04       15.14      4.81 o 
  -2   8   1       24.40       11.06      5.42 o 
  -1   8   1      376.18      400.38     14.18 o 
   0   8   1       94.97       86.13      6.41 o 
   1   8   1       27.12       20.42      4.47 o 
   2   8   1       15.31       14.88      4.43 o 
   3   8   1      165.82      163.35      9.65 o 
   4   8   1       59.55       64.36      8.14 o 
   5   8   1      836.48      898.15     26.43 o 
   6   8   1       41.58       44.50     11.52 o 
   7   8   1       28.24       30.62      9.07 o 
   8   8   1        5.29        4.03      6.89 o 
   9   8   1       65.41       63.13     11.44 o 
  10   8   1       21.89       37.68     10.91 o 
 -10   9   1        0.74       -8.72      8.72 o 
  -9   9   1       17.97       31.15     10.43 o 
  -8   9   1       27.25       25.84     11.55 o 
  -7   9   1       20.86       15.50      6.88 o 
  -6   9   1       91.08       95.88     10.90 o 
  -5   9   1       11.87       12.94      5.93 o 
  -4   9   1        1.86       -0.71      6.01 o 
  -3   9   1       15.90       15.65      5.37 o 
  -2   9   1       99.13      102.98     11.39 o 
  -1   9   1       19.71       18.95      5.46 o 
   0   9   1       35.95       31.84      4.95 o 
   1   9   1       76.71       88.56     11.02 o 
   2   9   1      102.14       80.44      7.39 o 
   3   9   1      155.92      164.97     10.38 o 
   4   9   1     1521.74     1568.48     34.06 o 
   5   9   1      398.61      426.38     20.56 o 
   6   9   1       16.02       20.82      7.33 o 
   7   9   1       25.77       14.88      8.04 o 
   8   9   1        0.08       -0.60      7.59 o 
   9   9   1        3.93       20.98      9.75 o 
  -8  10   1       10.61        8.77      8.96 o 
  -7  10   1      208.65      238.20     15.72 o 
  -6  10   1       13.12       13.02      7.28 o 
  -5  10   1       32.72       23.75      6.97 o 
  -4  10   1        3.59        4.44      5.96 o 
  -3  10   1       38.34       34.28      6.28 o 
  -2  10   1        1.39        2.18      4.83 o 
  -1  10   1       20.99       15.43      5.61 o 
   0  10   1        4.24        8.38      5.02 o 
   1  10   1       92.91       91.28     14.22 o 
   2  10   1       21.38       27.60      5.86 o 
   3  10   1        0.14       -4.51      4.51 o 
   4  10   1       14.08       12.84      5.68 o 
   5  10   1       57.74       49.20      7.52 o 
   6  10   1        0.35       14.30     10.32 o 
   7  10   1        4.20       -4.56      9.30 o 
  -6  11   1      147.56      112.94     15.74 o 
  -5  11   1      256.02      257.29     16.25 o 
  -4  11   1       40.04       30.00      7.30 o 
  -3  11   1       17.19       14.77      6.12 o 
  -2  11   1        6.60        8.62      5.90 o 
  -1  11   1       74.97       78.22     11.64 o 
   0  11   1        0.17        3.52      5.43 o 
   1  11   1        3.45       -1.73     12.03 o 
   2  11   1        4.52       -1.27      6.31 o 
   3  11   1      239.78      269.49     17.45 o 
   4  11   1       46.08       44.35      9.54 o 
   5  11   1       94.25      104.68     22.28 o 
   6  11   1       38.43       23.93     15.12 o 
  -3  12   1       36.65       38.23      8.09 o 
  -2  12   1      117.10      105.78      9.96 o 
  -1  12   1       38.83       25.30      8.44 o 
   0  12   1       23.90       22.18      7.77 o 
   1  12   1       12.80       10.49      8.66 o 
   2  12   1       63.73       71.14     11.14 o 
   3  12   1       60.24       88.69     28.57 o 
 -15   0   2       56.41       42.60     26.67 o 
 -14   0   2      109.82      148.95     21.35 o 
 -13   0   2      616.17      718.47     67.82 o 
 -12   0   2        0.19       -2.83      8.18 o 
 -11   0   2      350.78      352.22     24.93 o 
 -10   0   2      283.19      271.33     41.44 o 
  -9   0   2      757.20      774.30     30.81 o 
  -8   0   2       51.73       63.04     10.97 o 
  -7   0   2        0.29        2.29      6.69 o 
  -6   0   2      882.56      868.64     18.91 o 
  -5   0   2      313.96      288.47     10.44 o 
  -4   0   2      934.39      803.47     17.90 o 
  -3   0   2    14977.51    14800.88    227.45 o 
  -2   0   2    18748.73    17790.91    271.13 o 
  -1   0   2     5111.31     4841.55     68.34 o 
   0   0   2      224.01      178.34      4.71 o 
   1   0   2     4711.48     4573.55     61.78 o 
   2   0   2      501.50      429.05      9.97 o 
   3   0   2     4079.03     4085.74     71.94 o 
   4   0   2       20.38       39.11      4.80 o 
   5   0   2     1848.51     1986.16     75.70 o 
   6   0   2      199.23      184.16     21.74 o 
   7   0   2      780.14      769.24     43.13 o 
   8   0   2      329.81      279.99     30.27 o 
   9   0   2      531.89      563.42     40.52 o 
  10   0   2      328.44      288.94     34.62 o 
  11   0   2      283.11      307.33     38.17 o 
  12   0   2       14.13       22.99     17.98 o 
  13   0   2      204.90      172.44     32.27 o 
 -14   1   2       83.09       73.29     11.75 o 
 -13   1   2      500.69      596.35     24.49 o 
 -12   1   2      274.07      297.05     29.87 o 
 -11   1   2      338.06      327.82     16.42 o 
 -10   1   2      199.17      175.71     12.17 o 
  -9   1   2      457.51      463.11     16.20 o 
  -8   1   2      477.96      460.05     16.19 o 
  -7   1   2     1819.74     1816.56     45.30 o 
  -6   1   2     1909.75     1847.33     42.13 o 
  -5   1   2      192.79      168.46      6.27 o 
  -4   1   2     5923.78     5933.51     70.99 o 
  -3   1   2       32.01       18.46      2.70 o 
  -2   1   2      824.18      814.93     12.52 o 
  -1   1   2      967.71     1007.75     12.84 o 
   0   1   2       43.49       34.89      2.81 o 
   1   1   2     1579.49     1528.00     18.64 o 
   2   1   2       14.23       17.32      1.66 o 
   3   1   2        6.32        1.33      1.33 o 
   4   1   2      139.14      109.61      4.44 o 
   5   1   2     1071.48     1103.02     26.60 o 
   6   1   2     1411.35     1366.05     43.18 o 
   7   1   2      192.22      181.10     10.41 o 
   8   1   2     2390.24     2534.68     54.36 o 
   9   1   2     1081.03     1108.90     36.57 o 
  10   1   2        0.52       -0.01      5.20 o 
  11   1   2      542.17      495.61     34.16 o 
  12   1   2      114.26      126.90     22.23 o 
  13   1   2       85.88      114.63     37.47 o 
 -14   2   2      283.26      263.43     19.32 o 
 -13   2   2      106.10      117.19     24.33 o 
 -12   2   2        2.82        3.20      6.49 o 
 -11   2   2      674.47      674.16     24.32 o 
 -10   2   2      369.76      350.29     17.01 o 
  -9   2   2       20.33       28.84      9.33 o 
  -8   2   2       83.32      101.24      6.13 o 
  -7   2   2       88.49       89.41      7.33 o 
  -6   2   2      147.21      139.64      6.61 o 
  -5   2   2     1754.03     1723.77     27.05 o 
  -4   2   2      197.98      231.05     11.05 o 
  -3   2   2     1845.67     1915.78     39.77 o 
  -2   2   2    26105.55    26081.16    321.14 o 
  -1   2   2     6490.65     6283.03     84.42 o 
   0   2   2      682.95      597.53     11.70 o 
   1   2   2     1808.12     1707.77     24.44 o 
   2   2   2     1534.67     1457.49     22.94 o 
   3   2   2     3848.95     3896.51     60.71 o 
   4   2   2       87.32       72.12      6.42 o 
   5   2   2      465.67      467.67     15.51 o 
   6   2   2      478.69      472.31     16.35 o 
   7   2   2      301.51      310.50     14.28 o 
   8   2   2      633.72      709.52     30.03 o 
   9   2   2      101.93      100.13     12.58 o 
  10   2   2      126.67      114.62     10.67 o 
  11   2   2       46.85       39.12     30.99 o 
  12   2   2       90.30       83.78     17.50 o 
  13   2   2      145.32      197.26     50.83 o 
 -14   3   2        0.17       -9.78     10.17 o 
 -13   3   2      350.97      329.86     21.59 o 
 -12   3   2      626.67      744.82     27.82 o 
 -11   3   2        0.18       -5.52      5.52 o 
 -10   3   2      538.21      568.35     21.22 o 
  -9   3   2      759.51      774.62     38.78 o 
  -8   3   2      416.00      386.91     12.37 o 
  -7   3   2      431.39      419.56      9.60 o 
  -6   3   2      246.94      206.94      6.20 o 
  -5   3   2      737.33      693.04     13.67 o 
  -4   3   2     1727.54     1688.12     36.99 o 
  -3   3   2     2693.76     2545.53     51.32 o 
  -2   3   2        1.56        3.48      1.76 o 
  -1   3   2      316.05      319.08      7.07 o 
   0   3   2        2.37        4.74      2.14 o 
   1   3   2       11.36        9.64      2.05 o 
   2   3   2      903.71     1020.89     28.71 o 
   3   3   2     7599.21     7959.75    169.03 o 
   4   3   2      677.06      698.54     23.63 o 
   5   3   2      392.28      375.89     29.66 o 
   6   3   2      573.97      524.15     21.77 o 
   7   3   2      268.53      252.13     13.56 o 
   8   3   2     1275.59     1309.75     34.70 o 
   9   3   2      401.82      372.61     39.45 o 
  10   3   2       17.72       19.65      6.35 o 
  11   3   2      207.54      221.86     14.87 o 
  12   3   2      184.22      189.77     20.85 o 
 -14   4   2       49.47       31.52     11.19 o 
 -13   4   2      417.59      485.37     86.28 o 
 -12   4   2      319.12      319.85     19.64 o 
 -11   4   2       10.23        8.23      6.79 o 
 -10   4   2        0.60        4.89      5.78 o 
  -9   4   2      116.55      114.32     10.18 o 
  -8   4   2      139.96      126.87      6.71 o 
  -7   4   2      657.22      622.89     20.15 o 
  -6   4   2       10.72       11.04      3.37 o 
  -5   4   2      535.12      507.36     12.82 o 
  -4   4   2     1304.82     1209.75     27.20 o 
  -3   4   2      713.37      722.97     17.79 o 
  -2   4   2     1948.71     1922.57     32.70 o 
  -1   4   2        1.19        5.02      2.69 o 
   0   4   2     3066.37     3015.13     49.32 o 
   1   4   2     1363.43     1289.18     25.02 o 
   2   4   2     1818.28     1750.38     37.31 o 
   3   4   2     1147.45     1140.24     54.91 o 
   4   4   2      343.24      314.45     17.86 o 
   5   4   2       90.34       71.34     11.28 o 
   6   4   2       47.48       54.79      6.85 o 
   7   4   2       77.11       68.22      7.75 o 
   8   4   2        1.66       10.72      6.87 o 
   9   4   2       97.70      122.05     12.50 o 
  10   4   2      264.81      265.08     15.83 o 
  11   4   2       83.46       94.16     10.86 o 
  12   4   2       62.28       70.07     14.10 o 
 -13   5   2       44.24       26.41      9.95 o 
 -12   5   2      169.98      182.55     21.70 o 
 -11   5   2      128.22      105.51     26.47 o 
 -10   5   2      641.76      666.69     33.17 o 
  -9   5   2        1.15        4.01      5.53 o 
  -8   5   2     2317.95     2357.51     43.99 o 
  -7   5   2     1711.15     1768.81     43.19 o 
  -6   5   2        5.16        4.56      2.99 o 
  -5   5   2     1384.20     1457.44     29.19 o 
  -4   5   2      231.28      278.39     15.10 o 
  -3   5   2     1195.01     1151.45     22.59 o 
  -2   5   2       32.13       42.98      3.86 o 
  -1   5   2      237.34      213.93      9.85 o 
   0   5   2       40.99       42.98      6.38 o 
   1   5   2       89.99      107.12      8.08 o 
   2   5   2       96.76      113.53      7.72 o 
   3   5   2     1620.42     1704.69     32.32 o 
   4   5   2        8.48        9.39      3.19 o 
   5   5   2      875.37      848.84     23.00 o 
   6   5   2      273.87      267.47     14.92 o 
   7   5   2      350.07      353.16     17.66 o 
   8   5   2      841.51      848.94     28.43 o 
   9   5   2       91.09       79.93     10.67 o 
  10   5   2      665.32      722.89     27.94 o 
  11   5   2      283.97      312.27     18.46 o 
 -13   6   2        0.45        6.00      9.60 o 
 -12   6   2      242.94      290.89     22.04 o 
 -11   6   2       22.47        7.99     10.78 o 
 -10   6   2      507.59      503.23     21.61 o 
  -9   6   2       92.80      109.63     11.29 o 
  -8   6   2       13.13       16.40      6.30 o 
  -7   6   2     1014.76     1047.11     24.50 o 
  -6   6   2       26.35       27.80      4.85 o 
  -5   6   2      229.03      222.65     10.90 o 
  -4   6   2      191.40      189.65     14.36 o 
  -3   6   2      181.23      186.03     10.87 o 
  -2   6   2     1057.13      946.05     20.23 o 
  -1   6   2      775.35      797.71     18.43 o 
   0   6   2      953.31      947.64     20.97 o 
   1   6   2      177.62      178.98      9.42 o 
   2   6   2     1234.32     1174.67     29.06 o 
   3   6   2     1101.71     1103.66     24.15 o 
   4   6   2      156.61      159.84      9.91 o 
   5   6   2        1.30       -0.34      3.12 o 
   6   6   2      386.89      407.94     18.16 o 
   7   6   2       68.20       77.30      9.91 o 
   8   6   2        0.23        1.58      6.04 o 
   9   6   2        0.28       -2.45      6.10 o 
  10   6   2       77.53       73.70     16.19 o 
  11   6   2        6.61        1.30      7.80 o 
 -12   7   2      343.45      352.32     44.18 o 
 -11   7   2       52.54       45.92     11.62 o 
 -10   7   2      299.49      321.49     24.54 o 
  -9   7   2      157.95      162.75     21.02 o 
  -8   7   2      346.87      353.93     25.35 o 
  -7   7   2      415.97      457.99     20.80 o 
  -6   7   2      118.45      130.28     13.75 o 
  -5   7   2      223.46      237.34     13.74 o 
  -4   7   2       11.81        2.95      4.85 o 
  -3   7   2      673.57      697.08     20.96 o 
  -2   7   2       46.78       37.00      6.68 o 
  -1   7   2      584.29      627.44     19.77 o 
   0   7   2       64.99       69.79      5.44 o 
   1   7   2       22.63       20.20      3.50 o 
   2   7   2        0.41        1.39      2.90 o 
   3   7   2     1711.17     1746.43     39.87 o 
   4   7   2      379.11      373.75     12.95 o 
   5   7   2       17.54       21.38      4.77 o 
   6   7   2      671.26      718.06     19.47 o 
   7   7   2      183.28      198.50     19.24 o 
   8   7   2       93.98       98.50     12.01 o 
   9   7   2       18.57       20.49      8.68 o 
  10   7   2      315.78      269.73     23.55 o 
 -11   8   2        9.03        2.01      9.82 o 
 -10   8   2        0.07       -8.24      8.24 o 
  -9   8   2       20.31       20.66      7.33 o 
  -8   8   2        3.52        6.71      6.35 o 
  -7   8   2      132.60      105.84     11.77 o 
  -6   8   2       61.47       48.16      8.40 o 
  -5   8   2      222.49      247.89     16.38 o 
  -4   8   2      364.12      401.36     14.91 o 
  -3   8   2       59.45       65.79      6.14 o 
  -2   8   2       13.49        8.80      3.88 o 
  -1   8   2      726.02      805.47     21.19 o 
   0   8   2      440.68      452.42     13.35 o 
   1   8   2     1155.29     1187.42     36.11 o 
   2   8   2      483.17      430.18     13.78 o 
   3   8   2      440.41      440.14     14.28 o 
   4   8   2      274.47      261.45     15.26 o 
   5   8   2       52.64       53.75      6.71 o 
   6   8   2        7.74       12.14      6.14 o 
   7   8   2        1.04       -5.93      5.93 o 
   8   8   2       20.88       25.86      8.63 o 
   9   8   2        1.42       -7.18      7.18 o 
 -10   9   2       88.84      118.17     15.61 o 
  -9   9   2      170.42      179.91     21.18 o 
  -8   9   2      135.28      127.53     13.98 o 
  -7   9   2      303.67      312.92     21.81 o 
  -6   9   2      153.12      163.24     12.92 o 
  -5   9   2        5.72        7.49      5.17 o 
  -4   9   2      274.39      261.24     12.36 o 
  -3   9   2      124.61      115.45      9.38 o 
  -2   9   2       60.52       59.90      7.36 o 
  -1   9   2       23.86        8.54      4.80 o 
   0   9   2       26.58       15.65      5.16 o 
   1   9   2      231.70      256.33     10.44 o 
   2   9   2      180.21      165.61     10.66 o 
   3   9   2       45.31       41.13      6.22 o 
   4   9   2      642.48      667.85     19.34 o 
   5   9   2        2.27        5.71      5.06 o 
   6   9   2      206.59      222.18     39.12 o 
   7   9   2      166.71      157.96     18.62 o 
   8   9   2      295.15      382.54     27.73 o 
  -9  10   2       25.12        1.79     15.64 o 
  -8  10   2        0.28       -5.67      7.23 o 
  -7  10   2       13.36        5.03      8.66 o 
  -6  10   2       99.55      118.27     14.67 o 
  -5  10   2      128.47       99.32     11.66 o 
  -4  10   2        0.28        2.76      5.14 o 
  -3  10   2      603.16      601.52     18.50 o 
  -2  10   2       84.19       85.92      9.28 o 
  -1  10   2      268.85      284.07     14.75 o 
   0  10   2      240.22      254.38     14.15 o 
   1  10   2       93.63       96.46     10.67 o 
   2  10   2        8.63       18.60      6.94 o 
   3  10   2      136.82      107.26     11.31 o 
   4  10   2      243.68      248.33     15.77 o 
   5  10   2      222.39      254.95     22.68 o 
   6  10   2       68.76       62.32     13.75 o 
   7  10   2        0.50       -6.63      8.44 o 
  -7  11   2      172.72      164.23     17.12 o 
  -6  11   2      176.50      179.90     17.97 o 
  -5  11   2       30.26       20.63      8.32 o 
  -4  11   2      286.00      308.47     18.13 o 
  -3  11   2        0.96       -2.34      5.74 o 
  -2  11   2        5.88       12.12      5.87 o 
  -1  11   2        7.59        9.05      6.06 o 
   0  11   2        0.59       -1.04      5.65 o 
   1  11   2        6.51       -1.02      6.51 o 
   2  11   2      459.09      485.91     21.68 o 
   3  11   2      235.91      223.21     16.17 o 
   4  11   2       63.89       67.19     10.75 o 
   5  11   2       46.26       63.23     17.35 o 
  -3  12   2      205.70      191.65     27.78 o 
  -2  12   2      112.55      131.84     12.86 o 
  -1  12   2       48.96       73.66      9.96 o 
   0  12   2        8.80       13.87      7.95 o 
   1  12   2      195.06      213.54     16.88 o 
 -15   1   3       20.74       12.05      8.53 o 
 -14   1   3        9.03        3.53      7.17 o 
 -13   1   3      157.03      170.99     13.84 o 
 -12   1   3      216.87      260.53     15.42 o 
 -11   1   3        2.10       -0.82      4.69 o 
 -10   1   3       59.19       52.33     15.03 o 
  -9   1   3      355.92      409.73     14.61 o 
  -8   1   3       86.60      102.13      8.18 o 
  -7   1   3      346.42      355.18     11.29 o 
  -6   1   3      131.60      132.50      6.24 o 
  -5   1   3       78.87       76.39      5.01 o 
  -4   1   3      503.11      506.41     17.30 o 
  -3   1   3       28.44       40.65      3.28 o 
  -2   1   3     1549.89     1556.31     20.30 o 
  -1   1   3      107.05      111.72      4.03 o 
   0   1   3       75.02       98.65      3.57 o 
   1   1   3     1244.52     1329.12     16.57 o 
   2   1   3       16.46       16.61      2.40 o 
   3   1   3      104.05      111.53      4.85 o 
   4   1   3       31.33       25.63      2.73 o 
   5   1   3       72.32       60.82      4.03 o 
   6   1   3      146.65      136.08      8.30 o 
   7   1   3        5.79        2.52      6.67 o 
   8   1   3      101.29       75.17     16.29 o 
   9   1   3       45.02       48.77      8.27 o 
  10   1   3       36.26       26.52     11.51 o 
  11   1   3        1.51       -6.20     10.28 o 
  12   1   3        0.06       22.62     14.56 o 
 -14   2   3       10.99        3.88      8.51 o 
 -13   2   3        8.35        8.08      6.80 o 
 -12   2   3       11.09        2.05      5.90 o 
 -11   2   3       59.29       59.09      8.28 o 
 -10   2   3        4.73       -1.68      4.45 o 
  -9   2   3       16.98       10.59      3.80 o 
  -8   2   3      175.34      178.63      9.19 o 
  -7   2   3      204.61      201.16      8.11 o 
  -6   2   3      488.63      496.80     11.81 o 
  -5   2   3        7.28       20.77      6.17 o 
  -4   2   3      605.37      604.50     18.87 o 
  -3   2   3     3848.12     3853.60     75.19 o 
  -2   2   3      125.71      138.49      5.67 o 
  -1   2   3      249.84      271.58      5.86 o 
   0   2   3        4.87        8.55      1.87 o 
   1   2   3     1283.04     1416.20     26.11 o 
   2   2   3      201.16      172.93      7.79 o 
   3   2   3      617.97      719.09     16.66 o 
   4   2   3       69.87       74.51      5.14 o 
   5   2   3        0.02        1.35      3.55 o 
   6   2   3        0.00       -1.96      3.76 o 
   7   2   3     1198.76     1245.91     33.66 o 
   8   2   3      131.29      122.22     11.23 o 
   9   2   3        6.13        8.18      6.25 o 
  10   2   3       43.61       27.19     11.76 o 
  11   2   3        6.98       16.47     12.33 o 
  12   2   3        4.30       13.70     12.22 o 
 -14   3   3       13.80        4.03     10.66 o 
 -13   3   3       20.31       16.62     10.17 o 
 -12   3   3      160.20      160.24     12.90 o 
 -11   3   3      493.81      510.29     27.12 o 
 -10   3   3      618.86      630.61     20.06 o 
  -9   3   3       78.20       66.28      5.78 o 
  -8   3   3       34.04       28.62      3.46 o 
  -7   3   3       56.16       45.33      6.16 o 
  -6   3   3      918.86      973.06     24.88 o 
  -5   3   3      437.57      429.57     16.76 o 
  -4   3   3      239.70      293.49     29.05 o 
  -3   3   3      892.71      921.32     23.71 o 
  -2   3   3       49.59       56.66      4.46 o 
  -1   3   3      263.79      238.69      9.41 o 
   0   3   3      248.15      247.48      9.28 o 
   1   3   3      599.77      716.11     19.90 o 
   2   3   3       70.29       95.90      8.07 o 
   3   3   3      470.74      533.13     15.55 o 
   4   3   3      213.16      189.91      8.15 o 
   5   3   3      389.34      428.99     20.94 o 
   6   3   3        3.12        0.41      3.72 o 
   7   3   3      171.06      193.27     17.78 o 
   8   3   3      285.23      270.50     16.59 o 
   9   3   3       16.70        8.76      6.35 o 
  10   3   3       37.14       26.59     15.96 o 
  11   3   3        7.25       15.68     12.13 o 
 -14   4   3       33.98       25.72     25.58 o 
 -13   4   3        2.05       11.44      9.64 o 
 -12   4   3      102.05      109.17     15.16 o 
 -11   4   3        0.11        5.33      5.61 o 
 -10   4   3      775.98      787.76     24.50 o 
  -9   4   3       44.21       48.37     11.45 o 
  -8   4   3      216.50      188.09      9.44 o 
  -7   4   3       76.84       63.70      9.66 o 
  -6   4   3       18.57       15.15      5.35 o 
  -5   4   3     1058.82     1030.04     36.68 o 
  -4   4   3     6616.57     7020.44    257.95 o 
  -3   4   3      101.92      109.40     11.15 o 
  -2   4   3      679.74      742.13     22.82 o 
  -1   4   3       16.84       26.88      3.76 o 
   0   4   3      110.26      116.54      6.66 o 
   1   4   3        0.11        1.70      2.97 o 
   2   4   3      108.80      115.11      8.30 o 
   3   4   3       51.49       51.56      7.90 o 
   4   4   3       19.80       18.11      4.89 o 
   5   4   3        2.16        1.47      4.79 o 
   6   4   3       49.60       46.85      7.35 o 
   7   4   3       13.79        3.84      4.92 o 
   8   4   3      428.07      400.33     37.62 o 
   9   4   3      205.08      213.38     20.67 o 
  10   4   3        0.62        2.29      6.50 o 
  11   4   3       18.99       10.91     10.41 o 
 -13   5   3        9.81        9.20     11.49 o 
 -12   5   3       59.27       51.90     14.15 o 
 -11   5   3       20.89       17.85     12.10 o 
 -10   5   3       33.13       27.23      7.83 o 
  -9   5   3      284.47      267.97     17.29 o 
  -8   5   3       10.85        1.13      5.38 o 
  -7   5   3       11.38       10.57      5.21 o 
  -6   5   3        0.00       -2.52      4.96 o 
  -5   5   3       13.41        4.04      6.43 o 
  -4   5   3      315.90      351.16     19.84 o 
  -3   5   3        8.49        3.90      2.29 o 
  -2   5   3      347.26      367.86     15.46 o 
  -1   5   3       36.91       33.83      5.09 o 
   0   5   3        0.30       -2.96      3.03 o 
   1   5   3      302.62      312.59     15.55 o 
   2   5   3       32.72       32.63      4.88 o 
   3   5   3      148.92      191.38     11.11 o 
   4   5   3        2.47        6.40      3.46 o 
   5   5   3       73.66       75.51      8.80 o 
   6   5   3       55.97       36.47      8.89 o 
   7   5   3       78.32       64.35     11.59 o 
   8   5   3      592.80      550.14     23.43 o 
   9   5   3       11.20       12.69      7.05 o 
  10   5   3        2.66       -1.66      7.45 o 
  11   5   3       32.55       25.29      9.64 o 
 -13   6   3        4.20        0.34     12.66 o 
 -12   6   3        2.30        6.07     12.33 o 
 -11   6   3       14.53       10.40      7.73 o 
 -10   6   3        4.67        8.64      6.59 o 
  -9   6   3      220.19      211.34     19.81 o 
  -8   6   3        5.19        8.04      6.20 o 
  -7   6   3       45.96       32.83     12.14 o 
  -6   6   3       32.90       39.62      8.61 o 
  -5   6   3       14.21       14.82      6.91 o 
  -4   6   3       35.46       39.24      3.97 o 
  -3   6   3      325.01      339.04     13.22 o 
  -2   6   3       72.43       86.95      9.14 o 
  -1   6   3       70.21       66.84      7.07 o 
   0   6   3      198.74      215.69     17.73 o 
   1   6   3       32.18       23.66      5.23 o 
   2   6   3       93.78       99.10      7.65 o 
   3   6   3       45.58       48.81      6.61 o 
   4   6   3        5.30        1.25      3.43 o 
   5   6   3       21.13       19.88      4.46 o 
   6   6   3        0.82       -1.65      5.36 o 
   7   6   3      141.25      146.39     13.46 o 
   8   6   3       31.92       36.05     10.09 o 
   9   6   3       64.72       45.47      9.46 o 
  10   6   3       21.39       23.91      8.83 o 
 -12   7   3       12.04       19.62     13.88 o 
 -11   7   3        1.54       -6.09     10.69 o 
 -10   7   3      108.92      114.72     13.08 o 
  -9   7   3       15.31       20.30      8.28 o 
  -8   7   3      445.35      436.98     22.84 o 
  -7   7   3      177.69      146.18     45.76 o 
  -6   7   3      120.30      104.90     11.46 o 
  -5   7   3      147.63      145.42      7.18 o 
  -4   7   3       94.72      100.07      7.01 o 
  -3   7   3       45.65       33.75      5.60 o 
  -2   7   3       22.44       23.83      5.37 o 
  -1   7   3      129.73      146.67     10.68 o 
   0   7   3      371.18      371.61     16.05 o 
   1   7   3        1.52        4.26      4.39 o 
   2   7   3       64.03       58.17     17.48 o 
   3   7   3      325.83      327.04     15.00 o 
   4   7   3        0.30       -0.71      3.59 o 
   5   7   3       16.55       16.80      4.66 o 
   6   7   3        4.71       10.02      5.89 o 
   7   7   3      119.61      138.40     15.66 o 
   8   7   3       46.10       34.07      8.72 o 
   9   7   3       27.22       12.69     17.70 o 
 -11   8   3        0.15        5.08     13.49 o 
 -10   8   3       14.82       16.69      9.16 o 
  -9   8   3      168.10      178.98     20.17 o 
  -8   8   3       37.54       34.30      9.51 o 
  -7   8   3        1.30        4.25      7.45 o 
  -6   8   3        0.40        4.26      6.31 o 
  -5   8   3       38.44       36.64      5.61 o 
  -4   8   3      281.32      294.40     14.09 o 
  -3   8   3       23.71       22.48      5.88 o 
  -2   8   3       65.64       72.12      8.16 o 
  -1   8   3       19.38       15.08      7.49 o 
   0   8   3      317.38      303.61     16.26 o 
   1   8   3      146.99      148.90     10.49 o 
   2   8   3       81.72       75.17     10.04 o 
   3   8   3      312.46      304.15     11.98 o 
   4   8   3      417.83      404.08     21.44 o 
   5   8   3       10.98        8.44      4.74 o 
   6   8   3      100.04      103.33     11.98 o 
   7   8   3       32.84        8.23     12.14 o 
   8   8   3        3.71       12.34      9.79 o 
 -10   9   3        0.43       -5.16     10.90 o 
  -9   9   3      136.99      138.20     16.10 o 
  -8   9   3        5.93       14.40      9.08 o 
  -7   9   3       15.64       14.08      9.59 o 
  -6   9   3       40.62       33.20      9.45 o 
  -5   9   3      291.40      265.59     39.65 o 
  -4   9   3        0.77        2.60      5.56 o 
  -3   9   3        2.15        1.83      5.51 o 
  -2   9   3       84.51       89.09      9.86 o 
  -1   9   3       34.24       20.25      5.79 o 
   0   9   3       39.25       36.70      8.86 o 
   1   9   3     1342.58     1359.35     32.22 o 
   2   9   3        9.31       18.84      6.51 o 
   3   9   3      981.89      953.25     29.93 o 
   4   9   3       44.33       54.89      8.72 o 
   5   9   3        2.13       -1.97      7.80 o 
   6   9   3        0.03       -4.79      8.46 o 
   7   9   3       10.12        0.01     16.13 o 
  -8  10   3       28.61       12.76      8.46 o 
  -7  10   3        7.74        2.21      7.91 o 
  -6  10   3       26.50        4.92      8.61 o 
  -5  10   3       57.97       38.76     11.43 o 
  -4  10   3       10.08        4.03      7.23 o 
  -3  10   3      164.69      145.95     11.23 o 
  -2  10   3        1.61        0.13      5.35 o 
  -1  10   3        7.77        5.26      5.89 o 
   0  10   3       43.13       24.45     14.51 o 
   1  10   3       26.02       17.17      7.39 o 
   2  10   3        0.00       -3.35      5.85 o 
   3  10   3      116.96      104.42     11.72 o 
   4  10   3        8.47        8.54      7.21 o 
   5  10   3        2.63        5.99      9.52 o 
   6  10   3       13.91       18.66     12.07 o 
  -6  11   3       23.27       11.64      8.32 o 
  -5  11   3        0.62       -0.27      8.75 o 
  -4  11   3        0.24        2.99      7.81 o 
  -3  11   3       47.80       31.51     10.21 o 
  -2  11   3       34.69       25.59      7.40 o 
  -1  11   3        0.08        6.13      6.55 o 
   0  11   3       23.80       17.99      6.93 o 
   1  11   3       31.35       26.92     11.65 o 
   2  11   3      198.36      215.92     16.45 o 
   3  11   3       29.09       12.58      7.95 o 
   4  11   3       18.69       67.00     21.35 o 
 -15   0   4      181.78      232.50     29.94 o 
 -14   0   4       59.38       43.04     12.00 o 
 -13   0   4     1354.11     1397.26     88.13 o 
 -12   0   4       52.90       31.04      9.58 o 
 -11   0   4      173.78      188.37     19.86 o 
 -10   0   4      264.11      298.65     18.26 o 
  -9   0   4      245.19      243.72     15.56 o 
  -8   0   4      377.31      389.17     23.29 o 
  -7   0   4     1793.00     1869.88     57.44 o 
  -6   0   4       82.92       92.80     11.63 o 
  -5   0   4      269.51      268.80     25.70 o 
  -4   0   4      579.42      569.81     23.50 o 
  -3   0   4      668.70      605.62     15.52 o 
  -2   0   4      982.08      939.90     20.89 o 
  -1   0   4        2.54        5.42      3.15 o 
   0   0   4     3864.72     3728.69     61.54 o 
   1   0   4     1684.17     1503.41     43.11 o 
   2   0   4     2321.36     2326.37     86.46 o 
   3   0   4      700.38      683.60     25.00 o 
   4   0   4      921.96      938.20     31.14 o 
   5   0   4     4393.76     4500.44    109.32 o 
   6   0   4     1289.74     1207.04     29.44 o 
   7   0   4      431.19      441.39     34.64 o 
   8   0   4        4.30       -6.28      6.28 o 
   9   0   4      154.23       85.81     24.10 o 
  10   0   4       12.14       -6.09     14.62 o 
  11   0   4       96.95       92.73     27.53 o 
 -15   1   4       42.81       45.57     12.11 o 
 -14   1   4      477.12      520.80     21.98 o 
 -13   1   4       16.59        7.93      6.60 o 
 -12   1   4      238.99      235.39     17.40 o 
 -11   1   4        4.95       -0.34      5.88 o 
 -10   1   4      921.68      959.63     24.43 o 
  -9   1   4      549.16      556.67     18.15 o 
  -8   1   4      743.07      709.74     19.17 o 
  -7   1   4      275.78      239.28      9.60 o 
  -6   1   4     1676.43     1703.24     33.89 o 
  -5   1   4     1432.31     1376.37     36.04 o 
  -4   1   4       27.81       40.99      8.18 o 
  -3   1   4      865.96      808.68     16.35 o 
  -2   1   4       67.33       65.30      4.79 o 
  -1   1   4       47.49       71.19      4.12 o 
   0   1   4     1727.91     1871.10     27.98 o 
   1   1   4       16.80       21.92      3.51 o 
   2   1   4      130.70      151.39      7.47 o 
   3   1   4     1010.13     1038.65     20.28 o 
   4   1   4      385.03      373.76     10.69 o 
   5   1   4      310.81      306.17      9.78 o 
   6   1   4     1904.97     1933.35     32.64 o 
   7   1   4      762.16      749.66     19.46 o 
   8   1   4       19.11       16.82     11.67 o 
   9   1   4      401.15      407.81     32.90 o 
  10   1   4      321.08      368.91     32.12 o 
  11   1   4       69.70       63.05     18.18 o 
 -14   2   4      101.02       88.62     22.08 o 
 -13   2   4      183.57      208.44     18.67 o 
 -12   2   4      282.10      303.21     15.32 o 
 -11   2   4      449.08      469.88     16.96 o 
 -10   2   4      552.22      572.53     19.08 o 
  -9   2   4        7.44        8.09      4.86 o 
  -8   2   4        9.06       19.20      4.97 o 
  -7   2   4      339.12      357.48     12.74 o 
  -6   2   4      702.10      811.63     25.84 o 
  -5   2   4     2967.95     3016.37     66.24 o 
  -4   2   4     7053.80     7224.80    103.92 o 
  -3   2   4        1.89        8.94      2.79 o 
  -2   2   4      341.25      327.55      9.75 o 
  -1   2   4     1399.29     1355.22     23.23 o 
   0   2   4     1746.65     1727.12     32.50 o 
   1   2   4     1618.24     1654.61     31.94 o 
   2   2   4      359.70      333.87     14.78 o 
   3   2   4      893.02      850.16     20.29 o 
   4   2   4      280.10      291.22     11.51 o 
   5   2   4      501.81      540.84     15.04 o 
   6   2   4        0.30        3.24      4.70 o 
   7   2   4      730.33      767.45     37.90 o 
   8   2   4        0.98       -5.74      5.74 o 
   9   2   4      129.34      124.87     13.44 o 
  10   2   4        7.97       -0.47     11.77 o 
  11   2   4       95.28      121.71     41.89 o 
 -14   3   4        2.30       -9.33      9.60 o 
 -13   3   4        3.94       -6.11      8.49 o 
 -12   3   4      276.16      303.32     21.65 o 
 -11   3   4       22.64       13.29      5.65 o 
 -10   3   4      256.54      265.01     18.69 o 
  -9   3   4      491.43      520.08     18.34 o 
  -8   3   4      556.73      599.29     19.28 o 
  -7   3   4      696.89      710.38     20.83 o 
  -6   3   4     2259.58     2240.95     53.59 o 
  -5   3   4      659.87      598.78     20.84 o 
  -4   3   4      199.23      156.75      9.89 o 
  -3   3   4       72.54       58.53      6.23 o 
  -2   3   4      148.61      142.22      4.79 o 
  -1   3   4       62.32       62.55      4.19 o 
   0   3   4        0.05       -2.11      2.11 o 
   1   3   4     1773.07     1961.42     36.42 o 
   2   3   4      142.30      186.99      9.54 o 
   3   3   4       55.96       46.10      7.17 o 
   4   3   4      448.93      423.65     19.25 o 
   5   3   4       20.73       12.97      3.93 o 
   6   3   4     1888.10     1916.17     48.04 o 
   7   3   4      145.71      132.56     13.13 o 
   8   3   4      214.30      267.29     25.68 o 
   9   3   4      444.81      455.00     37.70 o 
  10   3   4      510.71      568.57     39.59 o 
 -14   4   4       59.95       57.38     13.83 o 
 -13   4   4       59.52       70.50     14.27 o 
 -12   4   4      112.15      110.68     14.55 o 
 -11   4   4      323.97      336.72     44.31 o 
 -10   4   4        8.37        6.19      5.51 o 
  -9   4   4       21.62       15.77      5.80 o 
  -8   4   4       47.67       46.45      7.08 o 
  -7   4   4       69.57       65.51      7.65 o 
  -6   4   4      213.42      235.32     30.87 o 
  -5   4   4      825.58      812.35     30.62 o 
  -4   4   4      960.57      919.79     25.86 o 
  -3   4   4     1848.71     1787.84     32.01 o 
  -2   4   4      644.27      650.75     15.52 o 
  -1   4   4     1263.66     1243.47     25.42 o 
   0   4   4      180.66      159.62     22.07 o 
   1   4   4     2992.55     3039.45     52.68 o 
   2   4   4       79.14       72.36      6.84 o 
   3   4   4      506.87      525.84     19.22 o 
   4   4   4      334.94      292.79     12.95 o 
   5   4   4      520.08      488.27     15.60 o 
   6   4   4       94.53      114.92     14.09 o 
   7   4   4       36.36       23.22      7.41 o 
   8   4   4       40.51       31.81      8.96 o 
   9   4   4        9.41       16.40      8.36 o 
  10   4   4       20.13       12.96      8.63 o 
 -13   5   4      232.67      262.94     23.26 o 
 -12   5   4        0.39        5.41      9.16 o 
 -11   5   4      671.69      762.55     25.72 o 
 -10   5   4      660.13      639.49     37.77 o 
  -9   5   4      117.70      141.09     14.05 o 
  -8   5   4      252.20      256.15     15.13 o 
  -7   5   4        3.89       -0.84      4.73 o 
  -6   5   4      138.00       98.48     18.11 o 
  -5   5   4      663.65      691.93     22.62 o 
  -4   5   4      516.12      546.43     18.20 o 
  -3   5   4      435.72      450.41     15.86 o 
  -2   5   4      157.69      167.17      7.98 o 
  -1   5   4       60.60       70.86     14.92 o 
   0   5   4      947.25     1012.36     28.14 o 
   1   5   4     1011.54     1061.99     29.53 o 
   2   5   4      327.51      344.37     13.86 o 
   3   5   4        9.48       12.17      5.93 o 
   4   5   4      634.75      587.09     17.16 o 
   5   5   4      100.93       91.76     10.92 o 
   6   5   4      720.60      710.97     29.25 o 
   7   5   4      133.08      133.94     13.96 o 
   8   5   4      582.95      608.13     28.99 o 
   9   5   4      164.46      188.48     17.61 o 
  10   5   4      190.06      213.26     21.11 o 
 -13   6   4       13.78       12.41     11.83 o 
 -12   6   4      140.31      143.34     17.92 o 
 -11   6   4       45.33       45.05      9.22 o 
 -10   6   4       58.47       41.58     10.81 o 
  -9   6   4       69.69       59.70     11.75 o 
  -8   6   4       19.98       14.96      6.41 o 
  -7   6   4      141.13      136.48     12.89 o 
  -6   6   4      735.60      781.74     30.20 o 
  -5   6   4        6.90        0.91      3.88 o 
  -4   6   4      361.13      409.00     37.39 o 
  -3   6   4       82.16       68.85     11.06 o 
  -2   6   4       72.28       60.60     17.92 o 
  -1   6   4     1769.62     1799.66     42.46 o 
   0   6   4      991.88      924.86     27.22 o 
   1   6   4     1259.75     1231.13     33.50 o 
   2   6   4       56.07       34.54      8.52 o 
   3   6   4      249.95      277.11     15.91 o 
   4   6   4      250.63      248.03     28.72 o 
   5   6   4       42.83       49.78      8.95 o 
   6   6   4      295.04      334.92     32.96 o 
   7   6   4        2.28       -0.30      5.67 o 
   8   6   4       39.76       38.44      9.02 o 
   9   6   4       82.14       59.80     11.45 o 
 -12   7   4       45.17       43.56     24.09 o 
 -11   7   4       48.64       56.97     10.90 o 
 -10   7   4      133.74      117.32     12.74 o 
  -9   7   4      522.31      477.07     22.07 o 
  -8   7   4      155.58      144.19     13.09 o 
  -7   7   4      125.12      153.38     16.07 o 
  -6   7   4       68.45       81.08     10.35 o 
  -5   7   4      710.85      784.25     25.40 o 
  -4   7   4      508.17      488.24     27.72 o 
  -3   7   4      105.04      111.23     10.18 o 
  -2   7   4       51.60       48.60     10.23 o 
  -1   7   4      287.69      305.44     15.57 o 
   0   7   4       12.54       13.78      6.14 o 
   1   7   4      684.62      667.16     23.63 o 
   2   7   4        0.10        0.20      6.34 o 
   3   7   4       20.93       12.17      7.05 o 
   4   7   4      158.82      181.57     13.01 o 
   5   7   4       35.55       36.90     14.56 o 
   6   7   4      169.34      172.59     14.67 o 
   7   7   4      143.89      164.18     17.94 o 
   8   7   4      418.03      381.54     36.93 o 
 -11   8   4      153.31      151.75     18.92 o 
 -10   8   4       19.51       12.00      9.49 o 
  -9   8   4        2.21        1.96      7.58 o 
  -8   8   4        1.82       -3.70      6.87 o 
  -7   8   4      129.67      109.91     11.96 o 
  -6   8   4        6.95       15.60      7.18 o 
  -5   8   4        0.11       -6.74      6.74 o 
  -4   8   4      343.52      325.95     19.63 o 
  -3   8   4      357.34      365.68     18.87 o 
  -2   8   4     1030.08     1027.76     30.00 o 
  -1   8   4      212.82      255.99     15.47 o 
   0   8   4      177.20      195.60     14.44 o 
   1   8   4      102.67       90.46     10.72 o 
   2   8   4      243.81      262.68     20.39 o 
   3   8   4        7.72        6.48      5.89 o 
   4   8   4      325.41      329.33     16.70 o 
   5   8   4       10.25        8.25      8.97 o 
   6   8   4      273.65      240.22     31.41 o 
   7   8   4       55.91       44.78     12.28 o 
 -10   9   4       38.53       48.74     12.33 o 
  -9   9   4      202.66      195.10     18.48 o 
  -8   9   4       19.05       19.83     12.67 o 
  -7   9   4      223.67      218.38     19.14 o 
  -6   9   4      116.55      140.84     15.54 o 
  -5   9   4      361.94      363.15     28.47 o 
  -4   9   4        6.69       -1.63      8.15 o 
  -3   9   4      133.99      140.85     11.60 o 
  -2   9   4       26.33       20.44      7.93 o 
  -1   9   4      274.61      311.47     20.13 o 
   0   9   4       57.67       43.64      8.64 o 
   1   9   4      107.43      100.15     12.50 o 
   2   9   4       34.58       20.43      7.14 o 
   3   9   4        0.07       -0.46      7.82 o 
   4   9   4       47.03       60.64     12.81 o 
   5   9   4      408.78      380.06     27.89 o 
   6   9   4       25.84       17.94     12.26 o 
  -8  10   4       43.84       51.86     12.37 o 
  -7  10   4       15.11        3.31      8.82 o 
  -6  10   4       30.60       33.69     18.35 o 
  -5  10   4      211.47      158.06     23.36 o 
  -4  10   4        0.09      -12.27     14.18 o 
  -3  10   4       24.57       21.66     10.89 o 
  -2  10   4      178.72      180.25     17.81 o 
  -1  10   4        0.07        0.11      5.88 o 
   0  10   4      618.27      639.53     25.45 o 
   1  10   4       62.58       68.56     19.64 o 
   2  10   4     1067.59     1099.67     33.89 o 
   3  10   4        2.12       -5.02      7.06 o 
   4  10   4       12.40       11.99     12.75 o 
  -6  11   4        3.51        5.48     15.87 o 
  -5  11   4      101.65      113.17     16.46 o 
  -4  11   4       18.86       24.55     13.14 o 
  -3  11   4       62.26       78.46     13.38 o 
  -2  11   4        0.86        9.59      8.69 o 
  -1  11   4        2.54        0.94      7.98 o 
   0  11   4        9.98        5.76      7.78 o 
   1  11   4      146.36      149.67     24.38 o 
   2  11   4      153.84      130.33     26.47 o 
 -15   1   5       48.32       37.38     16.24 o 
 -14   1   5       64.03       43.60     15.68 o 
 -13   1   5       85.28       94.30     10.99 o 
 -12   1   5       11.31        4.92      7.14 o 
 -11   1   5      109.94      112.85      9.22 o 
 -10   1   5       19.43       27.17      5.29 o 
  -9   1   5       72.37       85.41      7.73 o 
  -8   1   5      307.34      299.91     11.42 o 
  -7   1   5      122.92      123.48      9.49 o 
  -6   1   5        5.68        4.01      4.26 o 
  -5   1   5       59.09       74.32     10.02 o 
  -4   1   5       96.16       76.14      6.45 o 
  -3   1   5       90.55       89.65     10.90 o 
  -2   1   5      190.82      213.55      9.47 o 
  -1   1   5      342.94      359.30     11.88 o 
   0   1   5      699.88      774.56     19.91 o 
   1   1   5      327.59      373.02     13.53 o 
   2   1   5       46.30       45.94      6.02 o 
   3   1   5        0.60       -3.52      3.52 o 
   4   1   5      438.32      465.24     17.00 o 
   5   1   5       42.69       34.71      6.98 o 
   6   1   5      205.32      192.36     11.55 o 
   7   1   5       15.51       21.69      7.62 o 
   8   1   5        3.60       -7.39      9.29 o 
   9   1   5        4.98        9.17     11.52 o 
  10   1   5      116.26      145.67     22.93 o 
 -14   2   5      205.33      200.31     25.55 o 
 -13   2   5        2.65        3.35      7.82 o 
 -12   2   5       67.31       48.21     10.45 o 
 -11   2   5        1.87       -1.64      4.20 o 
 -10   2   5       27.92       29.43      7.80 o 
  -9   2   5      172.41      197.76     11.71 o 
  -8   2   5       22.20       22.27      3.56 o 
  -7   2   5        1.43       -0.14      2.31 o 
  -6   2   5        5.21       -0.44      2.80 o 
  -5   2   5       24.38       22.36      3.76 o 
  -4   2   5        4.65        3.53      2.59 o 
  -3   2   5        1.84        1.84      2.36 o 
  -2   2   5      541.58      565.04     12.25 o 
  -1   2   5       44.70       51.84      4.63 o 
   0   2   5       78.25       74.52      6.67 o 
   1   2   5      104.46      118.59     10.37 o 
   2   2   5       11.32       11.33      5.04 o 
   3   2   5       23.68       12.58      5.97 o 
   4   2   5      623.21      665.74     24.32 o 
   5   2   5      110.22       99.16     11.30 o 
   6   2   5      402.34      377.30     25.26 o 
   7   2   5       85.68       77.12     13.31 o 
   8   2   5       56.76       48.17     10.45 o 
   9   2   5       51.54       22.73     12.53 o 
  10   2   5        9.65       16.38     14.07 o 
 -14   3   5        0.40        2.40      9.33 o 
 -13   3   5       58.03       66.41     12.81 o 
 -12   3   5        3.42        5.80      7.20 o 
 -11   3   5      268.72      267.30     22.22 o 
 -10   3   5      100.93      104.74     12.47 o 
  -9   3   5       38.69       36.84      7.98 o 
  -8   3   5       26.25       26.42      5.95 o 
  -7   3   5      320.78      337.18     18.30 o 
  -6   3   5      279.98      270.08     18.65 o 
  -5   3   5        3.73        9.04      4.31 o 
  -4   3   5      228.44      228.54      9.93 o 
  -3   3   5       96.46      106.78      5.03 o 
  -2   3   5       20.05       15.35      2.59 o 
  -1   3   5      164.86      173.12      9.01 o 
   0   3   5      127.79      149.00      8.43 o 
   1   3   5       56.40       53.77      5.89 o 
   2   3   5      134.80      151.59     14.94 o 
   3   3   5       77.30       73.88     11.28 o 
   4   3   5       18.59        6.27      5.86 o 
   5   3   5      289.25      262.20     17.66 o 
   6   3   5      674.66      636.84     26.14 o 
   7   3   5      104.20       97.56     19.23 o 
   8   3   5       15.59       10.16      8.00 o 
   9   3   5        0.24       13.11     12.49 o 
 -14   4   5       42.88       43.38     12.69 o 
 -13   4   5      187.62      140.79     31.38 o 
 -12   4   5      130.95      121.81     18.04 o 
 -11   4   5       55.35       53.56     10.54 o 
 -10   4   5      232.91      239.87     15.54 o 
  -9   4   5       39.34       24.50      6.37 o 
  -8   4   5      126.26      123.37     10.66 o 
  -7   4   5      321.21      327.71     23.13 o 
  -6   4   5      624.99      640.28     23.02 o 
  -5   4   5     1147.56     1276.24     35.11 o 
  -4   4   5       58.39       61.59      5.98 o 
  -3   4   5      139.12      134.00      6.95 o 
  -2   4   5        0.47       -0.43      2.78 o 
  -1   4   5       86.27       88.78     13.54 o 
   0   4   5       98.96      119.68     14.50 o 
   1   4   5       46.81       47.75      5.54 o 
   2   4   5        0.10        1.39      3.95 o 
   3   4   5        2.42        4.62      6.02 o 
   4   4   5        6.11        6.77      6.55 o 
   5   4   5        1.48        2.80      6.29 o 
   6   4   5       33.32       16.69      7.85 o 
   7   4   5        0.57        7.07      8.26 o 
   8   4   5       15.59       30.47      9.91 o 
   9   4   5       20.54       15.69     14.93 o 
 -13   5   5       51.33       25.96     11.61 o 
 -12   5   5       12.65        6.63      9.40 o 
 -11   5   5        3.42        2.28      6.40 o 
 -10   5   5       47.74       32.14      8.44 o 
  -9   5   5       17.29        9.64      5.50 o 
  -8   5   5      185.42      207.46     16.95 o 
  -7   5   5       17.11        8.70      5.58 o 
  -6   5   5      172.39      195.43     15.68 o 
  -5   5   5        2.55       -2.37      5.46 o 
  -4   5   5      215.03      223.70     20.17 o 
  -3   5   5      398.71      415.33     19.56 o 
  -2   5   5       77.79       73.32      9.10 o 
  -1   5   5        9.87       -0.30      4.27 o 
   0   5   5      154.16      170.78     12.73 o 
   1   5   5      189.85      181.48     13.60 o 
   2   5   5      156.03      137.30     10.94 o 
   3   5   5        0.09       10.03      9.36 o 
   4   5   5        0.23        4.48      6.53 o 
   5   5   5        8.48       -3.02      7.55 o 
   6   5   5      189.55      148.07     17.76 o 
   7   5   5       42.14       42.84     29.50 o 
   8   5   5       52.62       59.36     29.35 o 
   9   5   5       32.73       27.82     13.48 o 
 -13   6   5       24.35       21.77     16.65 o 
 -12   6   5       35.34       31.32      9.15 o 
 -11   6   5        1.03        6.46      7.50 o 
 -10   6   5        0.47        0.66      6.09 o 
  -9   6   5       37.01       25.03      7.71 o 
  -8   6   5      151.30      130.60     11.60 o 
  -7   6   5      734.96      765.67     27.32 o 
  -6   6   5      575.98      584.07     22.12 o 
  -5   6   5       36.32       11.56     17.41 o 
  -4   6   5       32.41       19.51      8.13 o 
  -3   6   5       20.32       23.92      5.60 o 
  -2   6   5      184.65      173.38     23.13 o 
  -1   6   5      135.68      129.79     14.56 o 
   0   6   5      240.88      260.20     18.86 o 
   1   6   5        9.15       -1.59      6.65 o 
   2   6   5       13.25        4.68      6.26 o 
   3   6   5      174.41      171.65     11.90 o 
   4   6   5      299.08      269.62     18.26 o 
   5   6   5       43.31       42.83     10.44 o 
   6   6   5      240.11      188.80     24.59 o 
   7   6   5        0.11       -0.13      7.16 o 
   8   6   5       16.06       -9.39      9.98 o 
 -12   7   5       10.80       -4.55     10.14 o 
 -11   7   5        1.69        7.50      8.14 o 
 -10   7   5        0.20       12.34      8.15 o 
  -9   7   5        0.07       -2.83      5.88 o 
  -8   7   5       65.31       52.74      8.73 o 
  -7   7   5      230.23      233.06     17.51 o 
  -6   7   5       15.31        3.80      8.94 o 
  -5   7   5       14.19       12.04      8.79 o 
  -4   7   5       43.13       46.83     12.32 o 
  -3   7   5      233.04      245.97     26.61 o 
  -2   7   5      850.85      929.40     35.25 o 
  -1   7   5     1446.91     1496.86     47.84 o 
   0   7   5       71.45       66.04     11.20 o 
   1   7   5      107.48      127.57     12.73 o 
   2   7   5        1.89       -5.61      5.61 o 
   3   7   5       50.15       61.73     11.50 o 
   4   7   5      142.43      159.55     29.19 o 
   5   7   5        1.05        4.21      8.33 o 
   6   7   5        0.11        3.38      8.63 o 
   7   7   5       15.32       16.96     11.06 o 
 -11   8   5       36.99       25.00     11.63 o 
 -10   8   5        1.10        0.61      9.66 o 
  -9   8   5      128.00       80.72     17.07 o 
  -8   8   5      177.47      147.70     16.24 o 
  -7   8   5       95.23       64.11     14.58 o 
  -6   8   5      233.81      230.24     38.39 o 
  -5   8   5       31.04       20.04     10.37 o 
  -4   8   5        0.03        2.04      9.01 o 
  -3   8   5      141.79      120.19     12.08 o 
  -2   8   5       39.24       35.81      7.71 o 
  -1   8   5        1.25        3.16      7.14 o 
   0   8   5      159.25      131.80     15.88 o 
   1   8   5      140.04      140.01     17.91 o 
   2   8   5       13.41       10.01      9.15 o 
   3   8   5        0.35       -0.12      7.95 o 
   4   8   5        2.68        2.02     14.44 o 
   5   8   5        0.13        2.04      8.96 o 
   6   8   5       17.27        5.76     10.38 o 
  -9   9   5       11.20        7.28     10.60 o 
  -8   9   5        1.72        0.84      9.23 o 
  -7   9   5      125.01       95.06     22.29 o 
  -6   9   5       12.13       15.68     12.10 o 
  -5   9   5       89.60       73.90     18.00 o 
  -4   9   5        1.34       11.12      9.83 o 
  -3   9   5       23.00       31.91     12.25 o 
  -2   9   5       45.04       43.24     20.94 o 
  -1   9   5      171.28      198.15     32.61 o 
   0   9   5      286.00      270.07     25.99 o 
   1   9   5        7.91       17.42     15.01 o 
   2   9   5      158.88      105.25     24.26 o 
   3   9   5       55.08       64.18     13.19 o 
   4   9   5      104.35      113.52     18.10 o 
   5   9   5        2.05       -0.67      9.49 o 
  -7  10   5       50.50       43.69     12.51 o 
  -6  10   5      142.01      109.44     19.78 o 
  -5  10   5       76.12       59.47     15.96 o 
  -4  10   5       35.84       20.53     12.47 o 
  -3  10   5        1.63       14.27     15.03 o 
  -2  10   5        6.80        8.14     16.59 o 
  -1  10   5       30.87       24.84     15.08 o 
   0  10   5       58.06       57.76     14.97 o 
   1  10   5       36.17       22.47     22.07 o 
   2  10   5       25.85        9.79     21.77 o 
   3  10   5       32.12       22.99     17.03 o 
  -3  11   5        3.35        4.01     11.92 o 
  -2  11   5        3.16       -5.76     10.74 o 
  -1  11   5      350.69      445.82     50.77 o 
 -14   0   6      182.29      146.55     35.67 o 
 -13   0   6       87.67       68.51     12.91 o 
 -12   0   6      247.66      272.79     19.68 o 
 -11   0   6      154.86      170.34     15.55 o 
 -10   0   6       97.22      109.01     14.03 o 
  -9   0   6       62.19       53.66      9.37 o 
  -8   0   6      456.95      495.25     22.26 o 
  -7   0   6       45.37       43.40     14.46 o 
  -5   0   6       18.86       16.83      6.98 o 
  -4   0   6        7.74        3.31      8.09 o 
  -3   0   6      873.19      921.99     36.62 o 
  -2   0   6     1487.11     1447.44     45.40 o 
  -1   0   6     2484.03     2585.24     69.14 o 
   0   0   6      211.74      206.44     13.53 o 
   1   0   6      975.24      930.58     34.79 o 
   2   0   6      807.95      762.06     34.46 o 
   3   0   6     1031.86     1007.79     37.63 o 
   4   0   6     1630.83     1630.49     52.29 o 
   5   0   6      741.52      783.62     73.22 o 
   6   0   6     1184.91     1215.22     44.28 o 
   7   0   6        6.82       -9.83     13.29 o 
   8   0   6      150.20      100.40     27.78 o 
   9   0   6      150.62      153.08     34.37 o 
 -14   1   6       20.12       13.65      9.63 o 
 -13   1   6        0.03       -3.66      7.60 o 
 -12   1   6      175.34      174.19     19.48 o 
 -11   1   6      447.89      448.99     16.23 o 
 -10   1   6       41.09       50.80      6.67 o 
  -9   1   6      300.05      308.76     12.52 o 
  -8   1   6     1030.22     1018.73     41.18 o 
  -7   1   6      571.74      551.19     18.00 o 
  -6   1   6       79.50       67.53      8.49 o 
  -5   1   6      392.95      380.88     17.58 o 
  -4   1   6      459.86      425.36     21.75 o 
  -3   1   6        0.06        6.26      5.28 o 
  -2   1   6     2552.10     2618.40     49.71 o 
  -1   1   6      119.01      128.00      8.23 o 
   0   1   6        7.14        9.80      4.01 o 
   1   1   6       26.38       22.18      5.87 o 
   2   1   6      519.81      529.87     26.17 o 
   3   1   6       95.15       89.84      8.73 o 
   4   1   6     2352.07     2362.49     48.11 o 
   5   1   6        0.12       -0.82      4.58 o 
   6   1   6      215.20      220.85     17.78 o 
   7   1   6      130.58      132.34     14.62 o 
   8   1   6      327.43      396.85     50.49 o 
   9   1   6      421.68      421.81     37.96 o 
 -14   2   6       19.81       23.21     10.04 o 
 -13   2   6      576.62      507.37     26.33 o 
 -12   2   6      372.14      373.63     28.25 o 
 -11   2   6        5.09        6.15      6.71 o 
 -10   2   6       13.01        6.29      6.66 o 
  -9   2   6       20.14       15.94      4.40 o 
  -8   2   6        1.67        0.99      3.04 o 
  -7   2   6      295.28      292.69     11.60 o 
  -6   2   6        3.98       -2.01      3.28 o 
  -5   2   6      119.23      139.87      8.58 o 
  -4   2   6      236.22      238.74     12.11 o 
  -3   2   6       98.45      104.01     14.39 o 
  -2   2   6      282.35      267.15     11.84 o 
  -1   2   6     1101.79     1109.30     32.37 o 
   0   2   6      573.55      531.96     20.31 o 
   1   2   6      747.20      807.42     32.35 o 
   2   2   6      268.59      276.52     21.30 o 
   3   2   6     2625.21     2709.75     62.88 o 
   4   2   6      135.84      152.80     14.89 o 
   5   2   6        0.15        1.23      8.47 o 
   6   2   6        9.02       16.45      7.57 o 
   7   2   6        1.72        2.31      8.27 o 
   8   2   6      166.96      163.96     23.90 o 
 -14   3   6        3.72        3.53      9.05 o 
 -13   3   6        0.69        4.51      8.62 o 
 -12   3   6      472.44      454.50     24.71 o 
 -11   3   6       75.28       55.81     13.74 o 
 -10   3   6      572.60      608.05     33.87 o 
  -9   3   6      158.64      158.39     14.37 o 
  -8   3   6      524.61      549.11     27.67 o 
  -7   3   6      349.67      363.64     29.54 o 
  -6   3   6        2.28        0.16      4.65 o 
  -5   3   6      616.83      660.85     17.16 o 
  -4   3   6      220.48      220.31     13.17 o 
  -3   3   6      156.63      155.98      8.99 o 
  -2   3   6      123.44      131.42      7.17 o 
  -1   3   6       62.36       59.20      6.73 o 
   0   3   6       56.64       57.30     14.53 o 
   1   3   6        0.04        5.57      4.70 o 
   2   3   6       44.59       34.52      9.07 o 
   3   3   6      114.45      106.65     14.63 o 
   4   3   6      824.61      887.89     37.52 o 
   5   3   6      193.35      208.78     17.85 o 
   6   3   6      238.53      253.08     29.69 o 
   7   3   6      313.46      315.53     22.92 o 
   8   3   6      694.74      863.68    126.45 o 
 -13   4   6      142.52      130.63     17.27 o 
 -12   4   6       38.77       32.36      9.86 o 
 -11   4   6       15.89       24.44      7.47 o 
 -10   4   6      149.18      125.95     13.68 o 
  -9   4   6        6.67       11.58      6.03 o 
  -8   4   6      563.52      521.73     28.34 o 
  -7   4   6       32.85       20.24      6.90 o 
  -6   4   6     1032.96     1058.66     34.55 o 
  -5   4   6      278.98      270.62     14.89 o 
  -4   4   6        6.41        1.10      3.94 o 
  -3   4   6      334.40      304.14     22.33 o 
  -2   4   6     1148.78     1169.88     31.95 o 
  -1   4   6      676.27      661.04     24.61 o 
   0   4   6      396.15      397.88     19.47 o 
   1   4   6      227.64      250.98     16.04 o 
   2   4   6      589.48      560.40     41.35 o 
   3   4   6      219.93      273.89     33.11 o 
   4   4   6      180.58      213.28     21.15 o 
   5   4   6      274.66      256.56     23.48 o 
   6   4   6      244.31      220.63     26.51 o 
   7   4   6        0.48       -6.13      9.91 o 
   8   4   6        7.36        2.10     10.45 o 
 -13   5   6       69.95       64.90     13.25 o 
 -12   5   6       35.62       36.89     10.54 o 
 -11   5   6        0.18        1.27      6.31 o 
 -10   5   6      363.15      350.26     19.33 o 
  -9   5   6       57.99       27.88      7.73 o 
  -8   5   6      493.08      497.69     23.87 o 
  -7   5   6      907.94      933.85     31.61 o 
  -6   5   6      571.65      597.35     31.65 o 
  -5   5   6      952.15     1040.39     33.65 o 
  -4   5   6      176.73      160.07     19.16 o 
  -3   5   6     1697.37     1705.67     42.61 o 
  -2   5   6        0.02       -4.42      4.42 o 
  -1   5   6      617.05      656.30     24.03 o 
   0   5   6       20.46       23.95      7.26 o 
   1   5   6        6.43        2.50      4.92 o 
   2   5   6       10.87       11.38      7.74 o 
   3   5   6       54.16       51.06     11.65 o 
   4   5   6       40.88       63.00     12.76 o 
   5   5   6      431.49      449.31     71.40 o 
   6   5   6       47.25       21.11     16.29 o 
   7   5   6      324.97      313.66     27.29 o 
 -12   6   6        0.19       -7.46      7.46 o 
 -11   6   6        2.87        7.09      7.00 o 
 -10   6   6      294.75      297.88     23.05 o 
  -9   6   6       86.74       69.95     10.01 o 
  -8   6   6        4.75        1.27      6.18 o 
  -7   6   6      244.40      229.34     21.18 o 
  -6   6   6        8.51        4.08      8.88 o 
  -5   6   6       68.96       68.66     18.35 o 
  -4   6   6      645.79      697.76     46.58 o 
  -3   6   6      991.83     1078.88     31.76 o 
  -2   6   6      417.21      415.89     19.96 o 
  -1   6   6       43.65       63.31      9.72 o 
   0   6   6      188.61      196.50     18.59 o 
   1   6   6       98.71       78.75     12.01 o 
   2   6   6      493.79      543.33     29.45 o 
   3   6   6      162.73      187.41     20.07 o 
   4   6   6      411.32      364.89     27.33 o 
   5   6   6       43.20       29.78     13.53 o 
   6   6   6        4.15        2.48      9.70 o 
 -11   7   6       69.80       59.31     13.60 o 
 -10   7   6      116.05       88.35     14.23 o 
  -9   7   6        0.47       14.34     10.08 o 
  -8   7   6      104.37       89.13     20.63 o 
  -7   7   6      714.34      760.60     39.68 o 
  -6   7   6       98.17       66.07     14.80 o 
  -5   7   6       45.23       21.99     10.76 o 
  -4   7   6       17.10       10.73      9.67 o 
  -3   7   6      453.31      480.61     21.00 o 
  -2   7   6       18.01       11.36      6.53 o 
  -1   7   6       49.50       57.18     10.00 o 
   0   7   6       28.40       25.48      7.92 o 
   1   7   6        1.57       -3.95      5.79 o 
   2   7   6       23.56       18.47     12.95 o 
   3   7   6      188.23      140.08     41.57 o 
   4   7   6       27.99       29.15     10.72 o 
   5   7   6      397.89      424.72     30.67 o 
   6   7   6      203.97      167.54     20.99 o 
 -10   8   6        4.09       -7.97     10.16 o 
  -9   8   6      175.47      190.37     29.78 o 
  -8   8   6       15.59       12.75     17.32 o 
  -7   8   6       21.75       19.05     12.87 o 
  -6   8   6      232.94      241.01     26.05 o 
  -5   8   6       12.04       17.60     11.05 o 
  -4   8   6       89.30       75.63     16.04 o 
  -3   8   6        0.19       -7.34      7.34 o 
  -2   8   6      268.38      298.26     22.45 o 
  -1   8   6      130.71      122.27     13.30 o 
   0   8   6      344.68      332.98     23.43 o 
   1   8   6      253.33      209.56     34.62 o 
   2   8   6       40.52       30.86     14.54 o 
   3   8   6      203.33      202.86     29.00 o 
   4   8   6      432.62      377.38     40.19 o 
  -8   9   6        7.24       -2.81     11.01 o 
  -7   9   6       75.62       46.19     27.93 o 
  -6   9   6      171.35      211.38     26.39 o 
  -5   9   6       88.64       95.02     27.28 o 
  -4   9   6      168.02      163.20     22.77 o 
  -3   9   6        1.01       -7.14     10.26 o 
  -2   9   6       67.45       50.67     13.74 o 
  -1   9   6       69.76       72.69     11.52 o 
   0   9   6       45.56       27.19      8.57 o 
   1   9   6        0.21        2.50      9.01 o 
   2   9   6       16.77       18.09     14.18 o 
   3   9   6       83.58       38.14     17.12 o 
  -6  10   6       35.88       48.44     16.76 o 
  -5  10   6        0.62       -6.91     13.90 o 
  -4  10   6      224.90      254.29     28.67 o 
  -3  10   6      113.01      159.38     23.43 o 
  -2  10   6      127.53      121.06     20.54 o 
  -1  10   6      133.21      158.66     36.71 o 
   0  10   6      163.15      187.21     24.62 o 
 -14   1   7       57.74       41.94     16.98 o 
 -13   1   7       62.35       87.82     19.15 o 
 -12   1   7        0.55        4.96      7.46 o 
 -11   1   7      101.56       85.91     11.85 o 
 -10   1   7       35.60       24.92      8.70 o 
  -9   1   7       10.07        6.62      4.90 o 
  -8   1   7       24.91       12.91     11.33 o 
  -7   1   7      104.48      119.51     12.59 o 
  -6   1   7        2.07        5.16      5.40 o 
  -5   1   7        1.69       -1.38      4.75 o 
  -4   1   7      212.83      228.82     16.03 o 
  -3   1   7      526.71      545.22     43.96 o 
  -2   1   7       33.74       32.37      6.17 o 
  -1   1   7        0.40        0.16      3.70 o 
   0   1   7      145.26      138.36     14.28 o 
   1   1   7      249.38      241.28     16.77 o 
   2   1   7       79.39       67.79      9.43 o 
   3   1   7        3.80        4.77      5.42 o 
   4   1   7        0.46       -0.55      5.36 o 
   5   1   7        7.98        3.85      7.58 o 
   6   1   7        2.24       -3.85      7.83 o 
   7   1   7       10.91       -4.74     10.57 o 
 -14   2   7      120.17      115.52     22.56 o 
 -13   2   7        1.76       -7.77      7.77 o 
 -12   2   7       13.09       19.74      8.70 o 
 -11   2   7       76.09       80.49     12.04 o 
 -10   2   7       10.72        1.40      6.78 o 
  -9   2   7        0.32       -3.58      6.68 o 
  -8   2   7      121.39      121.32      8.55 o 
  -7   2   7      179.82      193.01     21.01 o 
  -6   2   7       82.28       72.31     10.74 o 
  -5   2   7       16.04       16.55      7.53 o 
  -4   2   7       29.12       35.63      9.12 o 
  -3   2   7        1.56       -0.28      4.15 o 
  -2   2   7       41.16       30.00      6.46 o 
  -1   2   7       46.46       42.90      7.91 o 
   0   2   7       55.01       31.60     11.08 o 
   1   2   7      112.11      103.98     15.00 o 
   2   2   7      942.11      988.75     39.96 o 
   3   2   7      489.84      434.65     28.87 o 
   4   2   7       89.95       93.48     22.25 o 
   5   2   7        0.06        5.19      7.75 o 
   6   2   7        3.43       -4.24      8.08 o 
   7   2   7       19.11        8.65     14.11 o 
 -13   3   7       83.08       84.44     13.62 o 
 -12   3   7      218.22      212.11     30.36 o 
 -11   3   7        0.49        3.78      7.74 o 
 -10   3   7        0.76        3.52      6.22 o 
  -9   3   7        2.46       -0.71      7.48 o 
  -8   3   7       54.81       51.81      9.78 o 
  -7   3   7        6.25        8.93      8.40 o 
  -6   3   7      740.46      756.01     27.07 o 
  -5   3   7      685.05      714.91     25.64 o 
  -4   3   7      502.22      498.62     35.61 o 
  -3   3   7        0.00        9.59      5.15 o 
  -2   3   7        0.84        5.20      4.94 o 
  -1   3   7      121.45      136.14     13.24 o 
   0   3   7      112.77      106.94     11.89 o 
   1   3   7        7.85       19.67      8.49 o 
   2   3   7       23.27       12.60      9.41 o 
   3   3   7      169.72      158.63     19.14 o 
   4   3   7       19.07        0.04      8.16 o 
   5   3   7       15.24       18.42     11.44 o 
   6   3   7       50.28       39.70     13.41 o 
   7   3   7        7.80        1.51     11.98 o 
 -13   4   7      113.67       98.53     14.70 o 
 -12   4   7       33.19        9.75      8.40 o 
 -11   4   7       16.24       14.46      7.44 o 
 -10   4   7       12.01        5.84      9.48 o 
  -9   4   7        0.03       -1.52      6.40 o 
  -8   4   7       22.13       29.90      8.33 o 
  -7   4   7       88.51      100.87     16.85 o 
  -6   4   7        6.28        4.20      6.08 o 
  -5   4   7      125.93      137.10     16.38 o 
  -4   4   7      341.00      385.43     32.21 o 
  -3   4   7      514.33      492.55     27.95 o 
  -2   4   7        1.36       -2.27      5.15 o 
  -1   4   7       10.98       12.98      6.70 o 
   0   4   7      278.39      273.31     22.47 o 
   1   4   7      740.26      758.95     59.63 o 
   2   4   7      555.70      546.02     30.88 o 
   3   4   7      128.74       91.66     15.23 o 
   4   4   7       29.75       29.72     11.55 o 
   5   4   7       37.05       21.70     11.69 o 
   6   4   7        1.63        7.88     10.84 o 
 -12   5   7       62.88       66.11     11.48 o 
 -11   5   7        5.98        4.84      7.35 o 
 -10   5   7        0.41        3.92      7.04 o 
  -9   5   7       98.33       95.26     13.16 o 
  -8   5   7       15.41       20.81      8.09 o 
  -7   5   7        4.02        3.99      6.53 o 
  -6   5   7      170.33      182.27     14.08 o 
  -5   5   7      148.80      141.38     19.16 o 
  -4   5   7      372.24      376.08     30.61 o 
  -3   5   7       25.50       21.07      7.32 o 
  -2   5   7      105.29       97.17     11.67 o 
  -1   5   7       26.60       19.24      9.71 o 
   0   5   7        4.36       -1.11      5.44 o 
   1   5   7       59.93       49.75     12.17 o 
   2   5   7       91.22       72.11     18.97 o 
   3   5   7        1.27        4.79      9.39 o 
   4   5   7        9.21       14.01     17.75 o 
   5   5   7       11.93       19.68     16.67 o 
   6   5   7       35.67       44.95     14.75 o 
 -11   6   7        3.42        1.54      9.91 o 
 -10   6   7       29.13       26.57     10.38 o 
  -9   6   7        0.02       -6.47     15.28 o 
  -8   6   7      446.26      364.71     32.25 o 
  -7   6   7        1.25        0.80      9.96 o 
  -6   6   7      134.77      120.44     19.44 o 
  -5   6   7      178.48      165.24     22.17 o 
  -4   6   7        7.64       -3.94      8.01 o 
  -3   6   7        7.44        2.07      5.87 o 
  -2   6   7      221.55      241.00     17.40 o 
  -1   6   7       31.06       28.50      8.48 o 
   0   6   7       52.84       38.84      9.35 o 
   1   6   7        0.38       -7.44      9.94 o 
   2   6   7       36.13       24.37     11.08 o 
   3   6   7       51.52       45.12     12.22 o 
   4   6   7       82.18       63.17     14.85 o 
   5   6   7       53.54       28.44     15.46 o 
 -10   7   7      267.04      213.37     20.85 o 
  -9   7   7      138.34      114.03     20.67 o 
  -8   7   7        3.70        4.56     15.80 o 
  -7   7   7       40.46       15.57     13.14 o 
  -6   7   7       31.46       31.92     20.37 o 
  -5   7   7        9.85       10.25     10.41 o 
  -4   7   7        6.98        7.13      9.60 o 
  -3   7   7      202.18      194.66     24.11 o 
  -2   7   7      142.36      137.83     19.74 o 
  -1   7   7      105.87       99.47     21.07 o 
   0   7   7       84.50       91.70     13.91 o 
   1   7   7       26.35       25.20     10.61 o 
   2   7   7       41.30       52.09     13.17 o 
   3   7   7       17.08       19.61     11.39 o 
   4   7   7        9.95       16.15     12.09 o 
  -9   8   7       94.82       82.40     17.16 o 
  -8   8   7       17.15        3.25     14.07 o 
  -7   8   7      103.35       84.56     18.81 o 
  -6   8   7       33.16       24.07     29.33 o 
  -5   8   7       45.23       39.99     14.74 o 
  -4   8   7        5.81        5.07     10.31 o 
  -3   8   7       25.79       17.63     23.53 o 
  -2   8   7       14.48        9.33     11.40 o 
  -1   8   7       18.56       23.48     12.12 o 
   0   8   7        2.01       -1.43      7.65 o 
   1   8   7        7.37       13.42     12.21 o 
   2   8   7       60.44       34.80     35.13 o 
  -7   9   7        6.45       25.54     21.24 o 
  -6   9   7        0.00        4.46     12.88 o 
  -5   9   7        5.49       17.88     13.75 o 
  -4   9   7       71.65       46.24     16.25 o 
  -3   9   7       54.27       49.72     17.02 o 
  -2   9   7       57.25       42.00     16.12 o 
  -1   9   7       19.67        8.33     12.62 o 
   0   9   7        3.31        6.81     12.04 o 
 -13   0   8      160.08      187.29     39.47 o 
 -12   0   8        7.61       23.40     19.33 o 
 -11   0   8        0.99       -6.43     13.35 o 
 -10   0   8      139.96      127.05     21.33 o 
  -9   0   8      591.87      561.40     48.55 o 
  -8   0   8      244.05      239.78     33.24 o 
  -7   0   8       96.79      126.77     24.73 o 
  -6   0   8        4.08       -1.11      9.33 o 
  -5   0   8      371.83      403.38     56.27 o 
  -4   0   8      199.00      173.20     18.89 o 
  -3   0   8      159.81      191.61     19.33 o 
  -2   0   8      368.16      375.85     25.43 o 
  -1   0   8       50.57       50.86     11.01 o 
   0   0   8     1063.68      916.21     55.09 o 
   1   0   8       33.66       57.17     17.28 o 
   2   0   8      363.90      430.50     30.10 o 
   3   0   8      456.70      443.26     30.71 o 
   4   0   8      416.51      410.77     30.04 o 
   5   0   8       14.20       16.33     11.78 o 
   6   0   8      255.56      291.49     45.51 o 
 -13   1   8       14.19       20.04     13.80 o 
 -12   1   8       60.21       52.09     17.17 o 
 -11   1   8       62.66       57.45     16.59 o 
 -10   1   8      507.62      536.52     28.21 o 
  -9   1   8      232.46      214.79     28.15 o 
  -8   1   8       15.50       18.02      9.39 o 
  -7   1   8      661.94      658.51     27.48 o 
  -6   1   8       20.27       12.68      7.01 o 
  -5   1   8      628.81      654.88     26.38 o 
  -4   1   8      421.40      443.09     25.42 o 
  -3   1   8       86.20       75.30     13.62 o 
  -2   1   8        5.99        1.33      4.84 o 
  -1   1   8       68.18       72.89     12.81 o 
   0   1   8       22.68       17.77     11.76 o 
   1   1   8       56.54       52.15     13.28 o 
   2   1   8      474.25      482.77     29.31 o 
   3   1   8        0.09        0.20      7.46 o 
   4   1   8       47.28       60.72     12.40 o 
   5   1   8      110.02      118.35     15.97 o 
 -13   2   8        8.93        5.11     11.97 o 
 -12   2   8       84.36       64.30     12.46 o 
 -11   2   8        9.32        4.92     10.18 o 
 -10   2   8      244.63      256.91     19.06 o 
  -9   2   8       24.31        8.71     23.06 o 
  -8   2   8       16.05       12.93      7.65 o 
  -7   2   8      230.07      227.82     18.13 o 
  -6   2   8      317.79      362.62     26.17 o 
  -5   2   8        0.08        1.88      5.90 o 
  -4   2   8      609.63      628.57     25.04 o 
  -3   2   8      705.56      709.12     26.30 o 
  -2   2   8      674.36      642.38     34.08 o 
  -1   2   8       20.09       13.54      8.44 o 
   0   2   8     1228.89     1273.47     48.15 o 
   1   2   8      903.03      957.50     41.76 o 
   2   2   8      143.56      107.25     17.26 o 
   3   2   8       23.55       13.98     10.13 o 
   4   2   8      795.28      858.66     73.50 o 
   5   2   8       44.20       63.24     15.96 o 
 -12   3   8      111.62      119.86     16.41 o 
 -11   3   8        0.12       -9.40      9.40 o 
 -10   3   8       82.52       93.62     18.82 o 
  -9   3   8      147.59      145.83     55.12 o 
  -8   3   8       20.79       20.29      8.20 o 
  -7   3   8     1108.98     1203.84     62.48 o 
  -6   3   8       16.34       10.23      6.91 o 
  -5   3   8      228.80      271.84     33.45 o 
  -4   3   8      774.61      823.62     28.66 o 
  -3   3   8       11.34       15.58      5.94 o 
  -2   3   8      114.54      131.63     13.73 o 
  -1   3   8       11.34       17.60      7.51 o 
   0   3   8       49.45       45.40      9.80 o 
   1   3   8       10.04       10.41      8.27 o 
   2   3   8      205.81      177.11     21.68 o 
   3   3   8       32.57       26.75     12.25 o 
   4   3   8       38.12       41.78     14.00 o 
   5   3   8      124.51      156.18     21.50 o 
 -12   4   8      223.69      238.75     23.68 o 
 -11   4   8        9.04       -3.23      7.41 o 
 -10   4   8       45.26       65.87     12.36 o 
  -9   4   8        6.29        0.68      9.60 o 
  -8   4   8      107.13       75.83     11.84 o 
  -7   4   8      180.59      165.18     15.48 o 
  -6   4   8      142.43      167.57     18.07 o 
  -5   4   8      125.92      157.78     13.73 o 
  -4   4   8      489.01      540.05     22.59 o 
  -3   4   8       31.45       19.42     10.33 o 
  -2   4   8       68.03      106.46     27.78 o 
  -1   4   8      311.80      322.30     21.31 o 
   0   4   8       28.00       34.69      9.38 o 
   1   4   8     1192.19     1317.50     99.35 o 
   2   4   8      290.13      342.02     28.91 o 
   3   4   8      326.24      345.47     30.15 o 
   4   4   8        5.76        6.02     11.46 o 
 -11   5   8        7.20        4.11      9.92 o 
 -10   5   8      230.00      223.06     26.72 o 
  -9   5   8      816.27      818.02     45.68 o 
  -8   5   8      180.24      218.20     29.75 o 
  -7   5   8        0.19        2.65     10.17 o 
  -6   5   8       89.77      105.30     23.45 o 
  -5   5   8      334.83      368.53     52.90 o 
  -4   5   8        0.23       -8.01      8.01 o 
  -3   5   8       52.47       54.47     11.53 o 
  -2   5   8      405.42      425.91     23.25 o 
  -1   5   8        0.67        4.42      7.26 o 
   0   5   8      293.37      333.44     22.98 o 
   1   5   8        0.05       -2.23      8.73 o 
   2   5   8       64.99       40.10     36.87 o 
   3   5   8      109.74       98.43     22.77 o 
   4   5   8      164.21      183.72     23.45 o 
 -10   6   8      219.97      213.36     21.48 o 
  -9   6   8      162.38      179.25     31.58 o 
  -8   6   8      428.58      420.25     36.15 o 
  -7   6   8        4.02        6.18     11.23 o 
  -6   6   8      302.64      335.50     58.00 o 
  -5   6   8        1.98       -3.71      9.84 o 
  -4   6   8       70.49       74.97     17.13 o 
  -3   6   8        4.75       13.37      9.96 o 
  -2   6   8       50.62       66.77     11.38 o 
  -1   6   8      648.40      658.61     37.79 o 
   0   6   8        5.27       15.54      8.56 o 
   1   6   8      482.94      515.83     34.17 o 
   2   6   8       97.76       82.97     16.54 o 
   3   6   8      298.92      320.65     64.24 o 
  -9   7   8      126.34      136.70     22.93 o 
  -8   7   8      154.51      153.77     29.39 o 
  -7   7   8       90.77       88.75     19.35 o 
  -6   7   8       98.74       97.27     31.71 o 
  -5   7   8      196.80      228.87     27.99 o 
  -4   7   8      170.81      158.01     23.57 o 
  -3   7   8       73.96       67.84     33.79 o 
  -2   7   8       97.48       83.52     29.46 o 
  -1   7   8       21.93       21.40      9.72 o 
   0   7   8       26.16       26.50     10.00 o 
   1   7   8       23.82       19.07     15.00 o 
  -7   8   8       15.26       23.68     21.22 o 
  -6   8   8        0.31        4.07     14.20 o 
  -5   8   8      207.86      205.16     28.13 o 
  -4   8   8       87.27      109.35     28.50 o 
  -3   8   8       82.47       47.03     23.96 o 
  -2   8   8      169.92      187.41     36.39 o 
  -1   8   8       25.72       12.73     12.38 o 
 -12   1   9        0.01        6.23     15.40 o 
 -11   1   9       26.24       38.31     20.77 o 
 -10   1   9       22.93       32.70     13.72 o 
  -9   1   9       44.78       34.98     15.75 o 
  -8   1   9      225.14      236.03     28.11 o 
  -7   1   9        5.61       17.33      8.49 o 
  -6   1   9       28.83       12.89      7.52 o 
  -5   1   9       12.07       18.02      7.73 o 
  -4   1   9        3.91        0.56      6.38 o 
  -3   1   9      153.92      135.29     14.18 o 
  -2   1   9       13.12       34.80     10.66 o 
  -1   1   9        2.73        7.62     11.80 o 
   0   1   9      174.30      148.10     27.48 o 
   1   1   9       46.51       26.18     11.74 o 
   2   1   9        8.34        7.16     10.98 o 
   3   1   9        6.70        8.68     11.84 o 
 -12   2   9        0.44        8.51     12.14 o 
 -11   2   9       38.28       29.85     14.24 o 
 -10   2   9      164.85      188.28     23.17 o 
  -9   2   9       65.63       47.44     16.67 o 
  -8   2   9       52.50       60.65     11.42 o 
  -7   2   9        0.22       -2.69      6.51 o 
  -6   2   9       31.61       38.11     10.15 o 
  -5   2   9      169.75      163.81     15.92 o 
  -4   2   9        5.28       10.44      7.02 o 
  -3   2   9        3.90       -2.18      6.17 o 
  -2   2   9        1.52       -1.04     13.53 o 
  -1   2   9        2.71       -3.23      8.63 o 
   0   2   9        0.22        7.71     10.16 o 
   1   2   9        5.73        4.14     10.46 o 
   2   2   9       77.89       65.95     20.15 o 
   3   2   9       33.15       14.42     13.92 o 
 -11   3   9       97.00       85.37     16.60 o 
 -10   3   9        0.22        0.67      8.78 o 
  -9   3   9       33.67       12.94     11.06 o 
  -8   3   9       54.17       56.89     18.33 o 
  -7   3   9       75.66       85.07     19.95 o 
  -6   3   9      367.16      365.57     23.19 o 
  -5   3   9       19.52       20.63      8.16 o 
  -4   3   9      501.08      503.19     24.72 o 
  -3   3   9       15.70       -1.37      9.09 o 
  -2   3   9      221.64      226.88     57.75 o 
  -1   3   9      517.96      535.89     32.71 o 
   0   3   9       43.12       43.07     14.50 o 
   1   3   9      136.15      146.37     34.62 o 
   2   3   9        7.18        9.41     11.73 o 
   3   3   9       24.95       11.56     12.77 o 
 -10   4   9       10.47        0.03     11.19 o 
  -9   4   9       62.46       51.88     16.20 o 
  -8   4   9      219.54      188.96     29.94 o 
  -7   4   9      172.81      169.72     35.26 o 
  -6   4   9      159.07      159.84     28.97 o 
  -5   4   9      190.68      187.57     28.51 o 
  -4   4   9      159.78      139.84     21.75 o 
  -3   4   9      104.55       72.11     16.17 o 
  -2   4   9       37.01       36.15     12.89 o 
  -1   4   9       55.32       59.58     13.33 o 
   0   4   9      673.62      601.42     42.27 o 
   1   4   9        3.23        4.47     11.16 o 
   2   4   9      494.68      510.64     37.20 o 
  -9   5   9       34.00       35.17     16.55 o 
  -8   5   9       20.78        1.59     12.55 o 
  -7   5   9       28.73       45.91     16.55 o 
  -6   5   9       46.81       39.05     14.64 o 
  -5   5   9       37.16       -3.04     11.71 o 
  -4   5   9        2.10        3.75     16.44 o 
  -3   5   9       44.29       24.70     16.31 o 
  -2   5   9      102.30       76.45     19.20 o 
  -1   5   9       13.14       34.99     13.10 o 
   0   5   9       49.18       25.81     17.28 o 
   1   5   9       80.81       62.21     26.10 o 
  -8   6   9        0.52       -3.84     12.32 o 
  -7   6   9       32.28       24.09     15.29 o 
  -6   6   9        4.63       10.77     13.81 o 
  -5   6   9       10.86       20.83     13.27 o 
  -4   6   9        5.91        6.95     10.94 o 
  -3   6   9      124.91      101.99     19.24 o 
  -2   6   9       44.27       27.37     20.15 o 
  -1   6   9      148.78      178.55     29.09 o 
   0   6   9        0.99        0.49     11.00 o 
  -5   7   9        0.75       22.73     14.38 o 
  -4   7   9       29.31       28.02     15.02 o 
  -3   7   9       43.00       50.00     30.22 o 
 -10   0  10       36.90       24.87     20.61 o 
  -9   0  10      106.86       90.82     26.73 o 
  -8   0  10       23.74       26.84     18.42 o 
  -7   0  10      382.83      432.14     47.06 o 
  -6   0  10      236.37      192.50     32.24 o 
  -5   0  10        2.79       25.34     15.48 o 
  -4   0  10      657.06      707.53     50.44 o 
  -3   0  10       14.74        9.20     13.10 o 
  -2   0  10      499.84      522.15     52.10 o 
  -1   0  10      563.55      642.03     56.23 o 
   0   0  10        0.38       -1.69     14.90 o 
   1   0  10      121.34       60.10     22.74 o 
 -10   1  10      223.14      180.32     23.72 o 
  -9   1  10      812.67      927.03     90.70 o 
  -8   1  10        3.53        2.51     10.10 o 
  -7   1  10      427.62      475.70     60.03 o 
  -6   1  10      423.42      395.21     25.50 o 
  -5   1  10        0.48        4.01      7.50 o 
  -4   1  10      211.05      230.73     19.38 o 
  -3   1  10        0.22       -1.63      6.93 o 
  -2   1  10      166.38      147.92     60.91 o 
  -1   1  10       20.92       -6.29     14.93 o 
   0   1  10        2.61        1.97     15.32 o 
   1   1  10        0.22        2.22     16.37 o 
 -10   2  10       10.47       13.88     12.92 o 
  -9   2  10      128.46      109.35     35.70 o 
  -8   2  10       79.41       86.05     13.95 o 
  -7   2  10       27.12       28.44     10.44 o 
  -6   2  10      700.85      690.89     32.00 o 
  -5   2  10       41.23       56.50     12.66 o 
  -4   2  10       47.55       37.53      9.64 o 
  -3   2  10        1.29        0.14      9.86 o 
  -2   2  10      519.24      526.62     36.90 o 
  -1   2  10       27.57       10.50     17.23 o 
   0   2  10        0.29       40.27     21.35 o 
  -9   3  10      162.12      168.37     30.01 o 
  -8   3  10        0.19        0.38     12.57 o 
  -7   3  10      442.13      498.42     40.53 o 
  -6   3  10      127.02      118.92     21.49 o 
  -5   3  10        6.86       23.82     13.35 o 
  -4   3  10       71.44       81.23     17.84 o 
  -3   3  10        1.56        7.05     11.88 o 
  -2   3  10        8.38       -8.56      8.56 o 
  -1   3  10       55.69       59.16     24.07 o 
   0   3  10        1.74       12.19     19.67 o 
  -8   4  10        2.89       14.25     13.23 o 
  -7   4  10        2.10        1.57     12.58 o 
  -6   4  10        5.14       11.36     19.17 o 
  -5   4  10        1.69       13.96     12.22 o 
  -4   4  10       83.47       78.29     22.02 o 
  -3   4  10       51.21       31.54     14.21 o 
  -2   4  10      161.77      155.98     24.24 o 
  -1   4  10      808.72      888.51     72.48 o 
  -5   5  10      201.51      213.73     27.98 o 
  -4   5  10       17.14       -0.38     13.83 o 
                                                 
